# Supplementary material for: Global research trends and hotspots of PI3K/Akt signaling pathway in the field of osteoarthritis: A bibliometric study
Source: Medicine (Baltimore). 2023 Apr 14;102(15):e33489. doi: 10.1097/MD.0000000000033489 (PMC10101318; doi:10.1097/MD.0000000000033489)
Supplement: Supplementary file 1 [file medi-102-e33489-s001.xls]

## Sheet: savedrecs
No.	Authors	Article Title	Source Title	Publication Year	Volume	Issue	Start Page	End Page	Article Number	DOI	Pubmed Id
1	Zhang, M; Zhou, Q; Liang, QQ; Li, CG; Holz, JD; Tang, D; Sheu, TJ; Li, TF; Shi, Q; Wang, YJ	IGF-1 regulation of type II collagen and MMP-13 expression in rat endplate chondrocytes via distinct signaling pathways	OSTEOARTHRITIS AND CARTILAGE	2009	17	1	100	106		10.1016/j.joca.2008.05.007	18595745
2	Zushi, S; Akagi, M; Kishimoto, H; Teramura, T; Sawamura, T; Hamanishi, C	Induction of Bovine Articular Chondrocyte Senescence With Oxidized Low-Density Lipoprotein Through Lectin-like Oxidized Low-Density Lipoprotein Receptor 1	ARTHRITIS AND RHEUMATISM	2009	60	10	3007	3016		10.1002/art.24816	19790061
3	Ulici, V; James, CG; Hoenselaar, KD; Beier, F	Regulation of Gene Expression by PI3K in Mouse Growth Plate Chondrocytes	PLOS ONE	2010	5	1			e8866	10.1371/journal.pone.0008866	20111593
4	Egea, J; Garcia, AG; Verges, J; Montell, E; Lopez, MG	Antioxidant, antiinflammatory and neuroprotective actions of chondroitin sulfate and proteoglycans	OSTEOARTHRITIS AND CARTILAGE	2010	18		S24	S27		10.1016/j.joca.2010.01.016	20399898
5	Iacob, S; Cs-Szabo, G	Biglycan regulates the expression of EGF receptors through EGF signaling pathways in human articular chondrocytes	CONNECTIVE TISSUE RESEARCH	2010	51	5	347	358		10.3109/03008200903427695	20367117
6	Chen, HT; Tsou, HK; Hsu, CJ; Tsai, CH; Kao, CH; Fong, YC; Tang, CH	Stromal Cell-Derived Factor-1/CXCR4 Promotes IL-6 Production in Human Synovial Fibroblasts	JOURNAL OF CELLULAR BIOCHEMISTRY	2011	112	4	1219	1227		10.1002/jcb.23043	21312239
7	Yasuda, T	Hyaluronan Inhibits Akt, Leading to Nuclear Factor-kappa B Down-Regulation in Lipopolysaccharide-Stimulated U937 Macrophages	JOURNAL OF PHARMACOLOGICAL SCIENCES	2011	115	4	509	515		10.1254/jphs.10244FP	21422731
8	Yasuda, T	Activation of Akt leading to NF-kappa B up-regulation in chondrocytes stimulated with fibronectin fragment	BIOMEDICAL RESEARCH-TOKYO	2011	32	3	209	215		10.2220/biomedres.32.209	21673451
9	Rosa, SC; Rufino, AT; Judas, F; Tenreiro, C; Lopes, MC; Mendes, AF	Expression and function of the insulin receptor in normal and osteoarthritic human chondrocytes: modulation of anabolic gene expression, glucose transport and GLUT-1 content by insulin	OSTEOARTHRITIS AND CARTILAGE	2011	19	6	719	727		10.1016/j.joca.2011.02.004	21324373
10	Huang, JG; Xia, C; Zheng, XP; Yi, TT; Wang, XY; Song, G; Zhang, B	17 beta-ESTRADIOL PROMOTES CELL PROLIFERATION IN RAT OSTEOARTHRITIS MODEL CHONDROCYTES VIA PI3K/AKT PATHWAY	CELLULAR & MOLECULAR BIOLOGY LETTERS	2011	16	4	564	575		10.2478/s11658-011-0023-y	21847664
11	Chen, QZ; Zhang, B; Yi, TT; Xia, C	Increased apoptosis in human knee osteoarthritis cartilage related to the expression of protein kinase B and protein kinase C alpha in chondrocytes	FOLIA HISTOCHEMICA ET CYTOBIOLOGICA	2012	50	1	137	143		10.5603/FHC.2012.0020	22532149
12	Weimer, A; Madry, H; Venkatesan, JK; Schmitt, G; Frisch, J; Wezel, A; Jung, JC; Kohn, D; Terwilliger, EF; Trippel, SB; Cucchiarini, M	Benefits of Recombinant Adeno-Associated Virus (rAAV)-Mediated Insulinlike Growth Factor I (IGF-I) Overexpression for the Long-Term Reconstruction of Human Osteoarthritic Cartilage by Modulation of the IGF-I Axis	MOLECULAR MEDICINE	2012	18	3	346	358		10.2119/molmed.2011.00371	22160392
13	Hui, W; Litherland, GJ; Elias, MS; Kitson, GI; Cawston, TE; Rowan, AD; Young, DA	Leptin produced by joint white adipose tissue induces cartilage degradation via upregulation and activation of matrix metalloproteinases	ANNALS OF THE RHEUMATIC DISEASES	2012	71	3	455	462		10.1136/annrheumdis-2011-200372	22072016
14	Mitsugi, S; Ariyoshi, W; Okinaga, T; Kaneuji, T; Kataoka, Y; Takahashi, T; Nishihara, T	Mechanisms involved in inhibition of chondrogenesis by activin-A	BIOCHEMICAL AND BIOPHYSICAL RESEARCH COMMUNICATIONS	2012	420	2	380	384		10.1016/j.bbrc.2012.03.003	22425773
15	Bartok, B; Boyle, DL; Liu, Y; Ren, PD; Ball, ST; Bugbee, WD; Rommel, C; Firestein, GS	PI3 Kinase delta Is a Key Regulator of Synoviocyte Function in Rheumatoid Arthritis	AMERICAN JOURNAL OF PATHOLOGY	2012	180	5	1906	1916		10.1016/j.ajpath.2012.01.030	22433439
16	Kostopoulou, F; Gkretsi, V; Malizos, KN; Iliopoulos, D; Oikonomou, P; Poultsides, L; Tsezou, A	Central Role of SREBP-2 in the Pathogenesis of Osteoarthritis	PLOS ONE	2012	7	5			e35753	10.1371/journal.pone.0035753	22662110
17	Zheng, XP; Xia, C; Chen, ZY; Huang, JG; Gao, FG; Li, GD; Zhang, B	Requirement of the phosphatidylinositol 3-kinase/Akt signaling pathway for the effect of nicotine on interleukin-1beta-induced chondrocyte apoptosis in a rat model of osteoarthritis	BIOCHEMICAL AND BIOPHYSICAL RESEARCH COMMUNICATIONS	2012	423	3	606	612		10.1016/j.bbrc.2012.06.045	22713471
18	Lim, HD; Kim, YS; Ko, SH; Yoon, IJ; Cho, SG; Chun, YH; Choi, BJ; Kim, EC	Cytoprotective and anti-inflammatory effects of melatonin in hydrogen peroxide-stimulated CHON-001 human chondrocyte cell line and rabbit model of osteoarthritis via the SIRT1 pathway	JOURNAL OF PINEAL RESEARCH	2012	53	3	225	237		10.1111/j.1600-079X.2012.00991.x	22507555
19	Lin, YM; Huang, YL; Fong, YC; Tsai, CH; Chou, MC; Tang, CH	Hepatocyte Growth Factor Increases Vascular Endothelial Growth Factor-A Production in Human Synovial Fibroblasts through c-Met Receptor Pathway	PLOS ONE	2012	7	11			e50924	10.1371/journal.pone.0050924	23209838
20	Huang, CY; Lin, HJ; Chen, HS; Cheng, SY; Hsu, HC; Tang, CH	Thrombin Promotes Matrix Metalloproteinase-13 Expression through the PKC delta/c-Src/EGFR/PI3K/Akt/AP-1 Signaling Pathway in Human Chondrocytes	MEDIATORS OF INFLAMMATION	2013	2013				326041	10.1155/2013/326041	24385683
21	Hou, CH; Tang, CH; Hsu, CJ; Hou, SM; Liu, JF	CCN4 induces IL-6 production through alpha v beta 5 receptor, PI3K, Akt, and NF-kappa B singling pathway in human synovial fibroblasts	ARTHRITIS RESEARCH & THERAPY	2013	15	1			R19	10.1186/ar4151	23343403
22	Li, GQ; Zhang, Y; Liu, D; Qian, YY; Zhang, H; Guo, SY; Sunagawa, M; Hisamitsu, T; Liu, YQ	PI3 kinase/Akt/HIF-1 alpha pathway is associated with hypoxia-induced epithelial-mesenchymal transition in fibroblast-like synoviocytes of rheumatoid arthritis	MOLECULAR AND CELLULAR BIOCHEMISTRY	2013	372	1-2	221	231		10.1007/s11010-012-1463-z	23001847
23	Chen, JZ; Crawford, R; Xiao, Y	Vertical inhibition of the PI3K/Akt/mTOR pathway for the treatment of osteoarthritis	JOURNAL OF CELLULAR BIOCHEMISTRY	2013	114	2	245	249		10.1002/jcb.24362	22930581
24	Tsai, CH; Chiang, YC; Chen, HT; Huang, PH; Hsu, HC; Tang, CH	High glucose induces vascular endothelial growth factor production in human synovial fibroblasts through reactive oxygen species generation	BIOCHIMICA ET BIOPHYSICA ACTA-GENERAL SUBJECTS	2013	1830	3	2649	2658		10.1016/j.bbagen.2012.12.017	23274526
25	Terracciano, C; Celi, M; Lecce, D; Baldi, J; Rastelli, E; Lena, E; Massa, R; Tarantino, U	Differential features of muscle fiber atrophy in osteoporosis and osteoarthritis	OSTEOPOROSIS INTERNATIONAL	2013	24	3	1095	1100		10.1007/s00198-012-1990-1	22535191
26	Yu, SM; Kim, SJ	Thymoquinone-induced reactive oxygen species causes apoptosis of chondrocytes via PI3K/Akt and p38kinase pathway	EXPERIMENTAL BIOLOGY AND MEDICINE	2013	238	7	811	820		10.1177/1535370213492685	23788172
27	Lee, HH; Chang, CC; Shieh, MJ; Wang, JP; Chen, YT; Young, TH; Hung, SC	Hypoxia Enhances Chondrogenesis and Prevents Terminal Differentiation through PI3K/Akt/FoxO Dependent Anti-Apoptotic Effect	SCIENTIFIC REPORTS	2013	3				2683	10.1038/srep02683	24042188
28	Yang, WH; Liu, SC; Tsai, CH; Fong, YC; Wang, SJ; Chang, YS; Tang, CH	Leptin Induces IL-6 Expression through OBRl Receptor Signaling Pathway in Human Synovial Fibroblasts	PLOS ONE	2013	8	9			e75551	10.1371/journal.pone.0075551	24086566
29	Wu, M; Xu, T; Zhou, Y; Lu, H; Gu, Z	Pressure and inflammatory stimulation induced increase of cadherin-11 is mediated by PI3K/Akt pathway in synovial fibroblasts from temporomandibular joint	OSTEOARTHRITIS AND CARTILAGE	2013	21	10	1605	1612		10.1016/j.joca.2013.07.015	23916685
30	Yu, SM; Kim, SJ	Production of reactive oxygen species by withaferin A causes loss of type collagen expression and COX-2 expression through the PI3K/Akt, p38, and JNK pathways in rabbit articular chondrocytes	EXPERIMENTAL CELL RESEARCH	2013	319	18	2822	2834		10.1016/j.yexcr.2013.08.026	24016823
31	Chen, YT; Hou, CH; Hou, SM; Liu, JF	The Effects of Amphiregulin Induced MMP-13 Production in Human Osteoarthritis Synovial Fibroblast	MEDIATORS OF INFLAMMATION	2014	2014				759028	10.1155/2014/759028	25147440
32	Iwasa, K; Hayashi, S; Fujishiro, T; Kanzaki, N; Hashimoto, S; Sakata, S; Chinzei, N; Nishiyama, T; Kuroda, R; Kurosaka, M	PTEN Regulates Matrix Synthesis in Adult Human Chondrocytes under Oxidative Stress	JOURNAL OF ORTHOPAEDIC RESEARCH	2014	32	2	231	237		10.1002/jor.22506	24155249
33	Eo, SH; Cho, HS; Kim, SJ	Resveratrol regulates type II collagen and COX-2 expression via the ERK, p38 and Akt signaling pathways in rabbit articular chondrocytes	EXPERIMENTAL AND THERAPEUTIC MEDICINE	2014	7	3	640	648		10.3892/etm.2014.1484	24520260
34	Yasuda, T	Type II collagen peptide stimulates Akt leading to nuclear factor-kappa B activation: Its inhibition by hyaluronan	BIOMEDICAL RESEARCH-TOKYO	2014	35	3	193	199		10.2220/biomedres.35.193	24942858
35	Cheng, K; Xia, P; Lin, Q; Shen, SH; Gao, MX; Ren, SS; Li, XP	EFFECTS OF LOW-INTENSITY PULSED ULTRASOUND ON INTEGRIN-FAK-PI3K/AKT MECHANOCHEMICAL TRANSDUCTION IN RABBIT OSTEOARTHRITIS CHONDROCYTES	ULTRASOUND IN MEDICINE AND BIOLOGY	2014	40	7	1609	1618		10.1016/j.ultrasmedbio.2014.03.002	24742749
36	Huang, YM; Wu, DY; Fan, WM	Protection of ginsenoside Rg1 on chondrocyte from IL-1 beta-induced mitochondria-activated apoptosis through PI3K/Akt signaling	MOLECULAR AND CELLULAR BIOCHEMISTRY	2014	392	1-2	249	257		10.1007/s11010-014-2035-1	24671491
37	Yu, SM; Kim, SJ	Withaferin A-Caused Production of Intracellular Reactive Oxygen Species Modulates Apoptosis via PI3K/Akt and JNKinase in Rabbit Articular Chondrocytes	JOURNAL OF KOREAN MEDICAL SCIENCE	2014	29	8	1042	1053		10.3346/jkms.2014.29.8.1042	25120312
38	Li, XQ; Zhang, ZF; Peng, AP; He, M; Xu, JH; Shen, SJ; Zhuang, JH; Huang, XZ	Effect of CD95 on inflammatory response in rheumatoid arthritis fibroblast-like synoviocytes	CELLULAR IMMUNOLOGY	2014	290	2	209	216		10.1016/j.cellimm.2014.07.004	25084560
39	Shibasaki, S; Tsunemi, S; Kitano, S; Sekiguchi, M; Sano, H; Iwasaki, T	Differential regulation of c-Met signaling pathways for synovial cell function	SPRINGERPLUS	2014	3				554	10.1186/2193-1801-3-554	25332857
40	Liu, SC; Chuang, SM; Hsu, CJ; Tsai, CH; Wang, SW; Tang, CH	CTGF increases vascular endothelial growth factor-dependent angiogenesis in human synovial fibroblasts by increasing miR-210 expression	CELL DEATH & DISEASE	2014	5					10.1038/cddis.2014.453	25341039
41	Akasaki, Y; Alvarez-Garcia, O; Saito, M; Carames, B; Iwamoto, Y; Lotz, MK	FoxO Transcription Factors Support Oxidative Stress Resistance in Human Chondrocytes	ARTHRITIS & RHEUMATOLOGY	2014	66	12	3349	3358		10.1002/art.38868	25186470
42	Wang, LS; Gai, PZ; Xu, RG; Zheng, YP; Lv, SQ; Li, Y; Liu, SX	Shikonin protects chondrocytes from interleukin-1beta-induced apoptosis by regulating PI3K/Akt signaling pathway	INTERNATIONAL JOURNAL OF CLINICAL AND EXPERIMENTAL PATHOLOGY	2015	8	1	298	308			25755716
43	Sieghart, D; Liszt, M; Wanivenhaus, A; Broll, H; Kiener, H; Klosch, B; Steiner, G	Hydrogen sulphide decreases IL-1 beta-induced activation of fibroblast-like synoviocytes from patients with osteoarthritis	JOURNAL OF CELLULAR AND MOLECULAR MEDICINE	2015	19	1	187	197		10.1111/jcmm.12405	25312962
44	Tao, YL; Sun, HB; Sun, HY; Qiu, XX; Xu, CB; Shi, CX; Du, JH	17 beta-estradiol activates mTOR in chondrocytes by AKT-dependent and AKT-independent signaling pathways	INTERNATIONAL JOURNAL OF CLINICAL AND EXPERIMENTAL PATHOLOGY	2015	8	12	15911	15918			26884863
45	Du, XA; Wang, HM; Dai, XX; Kou, Y; Wu, RP; Chen, Q; Cao, JL; Mo, XY; Xiong, YM	Role of selenoprotein S (SEPS1)-105G>A polymorphisms and PI3K/Akt signaling pathway in Kashin-Beck disease	OSTEOARTHRITIS AND CARTILAGE	2015	23	2	210	216		10.1016/j.joca.2014.11.017	25433273
46	Vasheghani, F; Zhang, Y; Li, YH; Blati, M; Fahmi, H; Lussier, B; Roughley, P; Lagares, D; Endisha, H; Saffar, B; Lajeunesse, D; Marshall, WK; Rampersaud, YR; Mahomed, NN; Gandhi, R; Pelletier, JP; Martel-Pelletier, J; Kapoor, M	PPAR gamma deficiency results in severe, accelerated osteoarthritis associated with aberrant mTOR signalling in the articular cartilage	ANNALS OF THE RHEUMATIC DISEASES	2015	74	3	569	578		10.1136/annrheumdis-2014-205743	25573665
47	Xie, GP; Jiang, N; Wang, SN; Qi, RZ; Wang, L; Zhao, PR; Liang, L; Yu, B	Eucommia ulmoides Oliv. bark aqueous extract inhibits osteoarthritis in a rat model of osteoarthritis	JOURNAL OF ETHNOPHARMACOLOGY	2015	162		148	154		10.1016/j.jep.2014.12.061	25575468
48	Cheng, L; Zeng, GQ; Liu, ZJ; Zhang, B; Cui, X; Zhao, HH; Zheng, XP; Song, G; Kang, J; Xia, C	Protein kinase B and extracellular signal-regulated kinase contribute to the chondroprotective effect of morroniside on osteoarthritis chondrocytes	JOURNAL OF CELLULAR AND MOLECULAR MEDICINE	2015	19	8	1877	1886		10.1111/jcmm.12559	25754021
49	Xu, J; Yi, Y; Li, L; Zhang, WG; Wang, JH	Osteopontin induces vascular endothelial growth factor expression in articular cartilage through PI3K/AKT and ERK1/2 signaling	MOLECULAR MEDICINE REPORTS	2015	12	3	4708	4712		10.3892/mmr.2015.3975	26099282
50	Xu, JF; Zhang, SJ; Zhao, C; Qiu, BS; Gu, HF; Hong, JF; Cao, L; Chen, Y; Xia, B; Bi, Q; Wang, YP	Altered microRNA Expression Profile in Synovial Fluid from Patients with Knee Osteoarthritis with Treatment of Hyaluronic Acid	MOLECULAR DIAGNOSIS & THERAPY	2015	19	5	299	308		10.1007/s40291-015-0155-2	26232909
51	Hou, CH; Zhang, ZJ; Zhang, ZQ; Wu, PH; Zhao, XY; Fu, M; Sheng, PY; Kang, Y; Lia, WM	Presence and function of microRNA-92a in chondrogenic ATDC5 and adipose-derived mesenchymal stem cells	MOLECULAR MEDICINE REPORTS	2015	12	4	4877	4886		10.3892/mmr.2015.4008	26135269
52	Zhang, HF; Yan, JP; Zhuang, YS; Han, GQ	Anti-inflammatory effects of farrerol on IL-1 beta-stimulated human osteoarthritis chondrocytes	EUROPEAN JOURNAL OF PHARMACOLOGY	2015	764		443	447		10.1016/j.ejphar.2015.07.012	26162701
53	Shen, C; Cai, GQ; Peng, JP; Chen, XD	Autophagy protects chondrocytes from glucocorticoids-induced apoptosis via ROS/Akt/FOXO3 signaling	OSTEOARTHRITIS AND CARTILAGE	2015	23	12	2279	2287		10.1016/j.joca.2015.06.020	26165503
54	Nagaoka, A; Yoshida, H; Nakamura, S; Morikawa, T; Kawabata, K; Kobayashi, M; Sakai, S; Takahashi, Y; Okada, Y; Inoue, S	Regulation of Hyaluronan (HA) Metabolism Mediated by HYBID (Hyaluronan-binding Protein Involved in HA Depolymerization, KIAA1199) and HA Synthases in Growth Factor-stimulated Fibroblasts	JOURNAL OF BIOLOGICAL CHEMISTRY	2015	290	52	30910	30923		10.1074/jbc.M115.673566	26518873
55	Yue, Y; Liu, WF; Zhou, W; Chen, M; Huang, BX; Zhang, LY; Wang, ZS; He, Y; Zhang, K; Zheng, X; Du, ZY	Synergistic inhibitory effects of naproxen in combination with magnolol on TPA-induced skin inflammation in mice	RSC ADVANCES	2016	6	44	38092	38099		10.1039/c6ra03926j
56	Xing, R; Yang, L; Jin, Y; Sun, L; Li, C; Li, Z; Zhao, J; Liu, X	Interleukin-21 Induces Proliferation and Proinflammatory Cytokine Profile of Fibroblast-like Synoviocytes of Patients with Rheumatoid Arthritis	SCANDINAVIAN JOURNAL OF IMMUNOLOGY	2016	83	1	64	71		10.1111/sji.12396	26482544
57	Chen, H; Wu, GY; Sun, Q; Dong, YB; Zhao, HQ	Hyperbaric oxygen protects mandibular condylar chondrocytes from interleukin-1 beta-induced apoptosis via the PI3K/AKT signaling pathway	AMERICAN JOURNAL OF TRANSLATIONAL RESEARCH	2016	8	11	5108	5117			27904712
58	Liu, JW; Hao, CW; Wang, ZH; Jin, D	Nobiletin Inhibits Expression of Inflammatory Mediators and Regulates JNK/ERK/p38 MAPK and PI3K/Akt Pathways in Human Osteoarthritic Chondrocytes	TROPICAL JOURNAL OF PHARMACEUTICAL RESEARCH	2016	15	3	535	545		10.4314/tjpr.v15i3.15
59	Qu, JN; Lu, DG; Guo, H; Miao, WS; Wu, G; Zhou, MF	PFKFB3 modulates glycolytic metabolism and alleviates endoplasmic reticulum stress in human osteoarthritis cartilage	CLINICAL AND EXPERIMENTAL PHARMACOLOGY AND PHYSIOLOGY	2016	43	3	312	318		10.1111/1440-1681.12537	26718307
60	Kundu-Raychaudhuri, S; Abria, C; Raychaudhuri, SP	IL-9, a local growth factor for synovial T cells in inflammatory arthritis	CYTOKINE	2016	79		45	51		10.1016/j.cyto.2015.12.020	26751012
61	Cui, X; Wang, SJ; Cai, HG; Lin, Y; Zheng, XP; Zhang, B; Xia, C	Overexpression of microRNA-634 suppresses survival and matrix synthesis of human osteoarthritis chondrocytes by targeting PIK3R1	SCIENTIFIC REPORTS	2016	6				23117	10.1038/srep23117	26972586
62	Wang, CL; Zeng, LH; Zhang, T; Liu, JK; Wang, WB	Tenuigenin Prevents IL-1 beta-induced Inflammation in Human Osteoarthritis Chondrocytes by Suppressing PI3K/AKT/NF-kappa B Signaling Pathway	INFLAMMATION	2016	39	2	807	812		10.1007/s10753-016-0309-3	26846886
63	Turrini, E; Calcabrini, C; Sestili, P; Catanzaro, E; de Gianni, E; Diaz, AR; Hrelia, P; Tacchini, M; Guerrini, A; Canonico, B; Papa, S; Valdre, G; Fimognari, C	Withania somnifera Induces Cytotoxic and Cytostatic Effects on Human T Leukemia Cells	TOXINS	2016	8	5			147	10.3390/toxins8050147	27187469
64	Portal-Nunez, S; Esbrit, P; Alcaraz, MJ; Largo, R	Oxidative stress, autophagy, epigenetic changes and regulation by miRNAs as potential therapeutic targets in osteoarthritis	BIOCHEMICAL PHARMACOLOGY	2016	108		1	10		10.1016/j.bcp.2015.12.012	26711691
65	Lu, ZH; Wu, HY; Lin, X; Liu, BM; Lin, CW; Zheng, L; Zhao, JM	Chondro-Protective and Antiarthritic Effects of Sulfonamido-Based Gallate-ZXHA-TC in Vitro and in Vivo	ACS CHEMICAL BIOLOGY	2016	11	6	1613	1623		10.1021/acschembio.6b00051	27017891
66	Fu, DJ; Shang, XF; Ni, Z; Shi, GG	Shikonin inhibits inflammation and chondrocyte apoptosis by regulation of the PI3K/Akt signaling pathway in a rat model of osteoarthritis	EXPERIMENTAL AND THERAPEUTIC MEDICINE	2016	12	4	2735	2740		10.3892/etm.2016.3642	27703516
67	Yu, F; Zeng, H; Lei, M; Xiao, DM; Li, W; Yuan, H; Lin, JJ	Effects of SIRT1 gene knock-out via activation of SREBP2 protein-mediated PI3K/AKT signaling on osteoarthritis in mice	JOURNAL OF HUAZHONG UNIVERSITY OF SCIENCE AND TECHNOLOGY-MEDICAL SCIENCES	2016	36	5	683	690		10.1007/s11596-016-1645-0	27752896
68	He, B; Tao, HY; Wei, AL; Liu, SQ; Li, XH; Chen, R	Protection of carboxymethylated chitosan on chondrocytes from nitric oxide-induced apoptosis by regulating phosphatidylinositol 3-kinase/Akt signaling pathway	BIOCHEMICAL AND BIOPHYSICAL RESEARCH COMMUNICATIONS	2016	479	2	380	386		10.1016/j.bbrc.2016.09.084	27644875
69	Wu, DP; Zhang, JL; Wang, JY; Cui, MX; Jia, JL; Liu, XH; Liang, QD	MiR-1246 Promotes LPS-Induced Inflammatory Injury in Chondrogenic Cells ATDC5 by Targeting HNF4 gamma	CELLULAR PHYSIOLOGY AND BIOCHEMISTRY	2017	43	5	2010	2021		10.1159/000484162	29055957
70	Sun, TT; Li, XJ; Song, H; Gao, F; Zhou, GN; Li, XY; Chen, ZT; Chen, L	MiR-146a Aggravates LPS-Induced Inflammatory Injury by Targeting CXCR4 in the Articular Chondrocytes	CELLULAR PHYSIOLOGY AND BIOCHEMISTRY	2017	44	4	1282	1294		10.1159/000485488	29183039
71	Chen, HW; Qi, J; Bi, Q; Zhang, SM	Suppression of miR-301a alleviates LPS-induced inflammatory injury in ATDC5 chondrogenic cells by targeting Sirt1	INTERNATIONAL JOURNAL OF CLINICAL AND EXPERIMENTAL PATHOLOGY	2017	10	8	8991	9000			31966769
72	Huang, YX; Wan, G; Tao, JG	C1q/TNF-related protein-3 exerts the chondroprotective effects in IL-1 beta-treated SW1353 cells by regulating the FGFR1 signaling	BIOMEDICINE & PHARMACOTHERAPY	2017	85		41	46		10.1016/j.biopha.2016.11.128	27930985
73	Tsai, CH; Liu, SC; Wang, YH; Su, CM; Huang, CC; Hsu, CJ; Tang, CH	Osteopontin inhibition of miR-129-3p enhances IL-17 expression and monocyte migration in rheumatoid arthritis	BIOCHIMICA ET BIOPHYSICA ACTA-GENERAL SUBJECTS	2017	1861	2	15	22		10.1016/j.bbagen.2016.11.015	27851983
74	Malemud, CJ	Negative Regulators of JAK/STAT Signaling in Rheumatoid Arthritis and Osteoarthritis	INTERNATIONAL JOURNAL OF MOLECULAR SCIENCES	2017	18	3			484	10.3390/ijms18030484	28245561
75	Xue, JF; Shi, ZM; Zou, JA; Li, XL	Inhibition of PI3K/AKT/mTOR signaling pathway promotes autophagy of articular chondrocytes and attenuates inflammatory response in rats with osteoarthritis	BIOMEDICINE & PHARMACOTHERAPY	2017	89		1252	1261		10.1016/j.biopha.2017.01.130	28320092
76	Lu, ZH; Lei, DQ; Jiang, TM; Yang, LH; Zheng, L; Zhao, JM	Nerve growth factor from Chinese cobra venom stimulates chondrogenic differentiation of mesenchymal stem cells	CELL DEATH & DISEASE	2017	8				e2801	10.1038/cddis.2017.208	28518137
77	Rao, ZT; Wang, SQ; Wang, JQ	Peroxiredoxin 4 inhibits IL-1 beta-induced chondrocyte apoptosis via PI3K/AKT signaling	BIOMEDICINE & PHARMACOTHERAPY	2017	90		414	420		10.1016/j.biopha.2017.03.075	28391163
78	Kim-Kongju, SJ; Eo, SH	CALLUS EXTRACT FROM RESVERATROL-ENRICHED SYNTHETIC RICE INDUCES DEDIFFERENTIATION THROUGH THE ERK-1/2 PATHWAY AND INFLAMMATION THROUGH THE MAPK AND PI3K/AKT PATHWAYS IN RABBIT ARTICULAR CHONDROCYTES	OSTEOPOROSIS INTERNATIONAL	2017	28		S262	S263
79	Tang, Q; Zheng, G; Feng, ZH; Tong, MJ; Xu, JX; Hu, ZY; Shang, P; Chen, Y; Wang, CG; Lou, YT; Chen, DH; Zhang, D; Nisar, M; Zhang, XL; Xu, HZ; Liu, HX	Wogonoside inhibits IL-1 beta induced catabolism and hypertrophy in mouse chondrocyte and ameliorates murine osteoarthritis	ONCOTARGET	2017	8	37	61440	61456		10.18632/oncotarget.18374	28977876
80	Song, B; Song, H; Wang, WG; Wang, HR; Peng, HY; Cui, J; Wang, R; Huang, H; Wang, W; Wang, LL	Beclin 1 overexpression inhibits chondrocyte apoptosis and downregulates extracellular matrix metabolism in osteoarthritis	MOLECULAR MEDICINE REPORTS	2017	16	4	3958	3964		10.3892/mmr.2017.7064	28731147
81	Lou, YT; Wang, CG; Tang, Q; Zheng, WH; Feng, ZH; Yu, XF; Guo, XS; Wang, JS	Paeonol Inhibits IL-1 beta-Induced Inflammation via PI3K/Akt/NF-kappa B Pathways: In Vivo and Vitro Studies	INFLAMMATION	2017	40	5	1698	1706		10.1007/s10753-017-0611-8	28695367
82	Yang, W; Li, XZ; Qi, SP; Li, XR; Zhou, K; Qing, SZ; Zhang, Y; Gao, MQ	lncRNA H19 is involved in TGF-beta 1-induced epithelial to mesenchymal transition in bovine epithelial cells through PI3K/AKT Signaling Pathway	PEERJ	2017	5				e3950	10.7717/peerj.3950	29062612
83	Tong, SC; Liu, J; Zhang, CQ	Platelet-rich plasma inhibits inflammatory factors and represses rheumatoid fibroblast-like synoviocytes in rheumatoid arthritis	CLINICAL AND EXPERIMENTAL MEDICINE	2017	17	4	441	449		10.1007/s10238-017-0449-2	28120218
84	Zheng, WH; Feng, ZH; Lou, YT; Chen, CH; Zhang, CX; Tao, ZY; Li, H; Cheng, L; Ying, XZ	Silibinin protects against osteoarthritis through inhibiting the inflammatory response and cartilage matrix degradation in vitro and in vivo	ONCOTARGET	2017	8	59	99649	99665		10.18632/oncotarget.20587	29245931
85	Lu, J; Ji, ML; Zhang, XJ; Shi, PL; Wu, H; Wang, C; Im, HJ	MicroRNA-218-5p as a Potential Target for the Treatment of Human Osteoarthritis	MOLECULAR THERAPY	2017	25	12	2676	2688		10.1016/j.ymthe.2017.08.009	28919376
86	Ntoumou, E; Tzetis, M; Braoudaki, M; Lambrou, G; Poulou, M; Malizos, K; Stefanou, N; Anastasopoulou, L; Tsezou, A	Serum microRNA array analysis identifies miR-140-3p, miR-33b-3p and miR-671-3p as potential osteoarthritis biomarkers involved in metabolic processes	CLINICAL EPIGENETICS	2017	9				127	10.1186/s13148-017-0428-1	29255496
87	He, WD; Cheng, Y	Inhibition of miR-20 promotes proliferation and autophagy in articular chondrocytes by PI3K/AKT/mTOR signaling pathway	BIOMEDICINE & PHARMACOTHERAPY	2018	97		607	615		10.1016/j.biopha.2017.10.152	29101804
88	Pirozzi, C; Francisco, V; Di Guida, F; Gomez, R; Lago, F; Pino, J; Meli, R; Gualillo, O	Butyrate Modulates Inflammation in Chondrocytes via GPR43 Receptor	CELLULAR PHYSIOLOGY AND BIOCHEMISTRY	2018	51	1	228	243		10.1159/000495203	30448827
89	Sun, WC; Li, YT; Wei, SZ	miR-4262 regulates chondrocyte viability, apoptosis, autophagy by targeting SIRT1 and activating PI3K/AKT/mTOR signaling pathway in rats with osteoarthritis	EXPERIMENTAL AND THERAPEUTIC MEDICINE	2018	15	1	1119	1128		10.3892/etm.2017.5444	29434702
90	Yu, F; Li, M; Yuan, ZP; Rao, F; Fang, XX; Jiang, BG; Wen, YQ; Zhang, PX	Mechanism research on a bioactive resveratrol-PLA-gelatin porous nano-scaffold in promoting the repair of cartilage defect	INTERNATIONAL JOURNAL OF NANOMEDICINE	2018	13		7845	7858		10.2147/IJN.S181855	30538463
91	Zhu, B; Wang, XJ; Teng, JW	被撤回的出版物: Salvianolic acid B inhibits inflammatory response and cell apoptosis via the PI3K/Akt signaling pathway in IL-1-induced osteoarthritis chondrocytes (Retracted article. See vol. 11, pg. 4441, 2021)	RSC ADVANCES	2018	8	64	36422	36429		10.1039/c8ra02418a	35558917
92	Lu, ZH; Liu, Q; Liu, L; Wu, HY; Zheng, L; Zhao, JM	A Novel Synthesized Sulfonamido-Based Gallate-JEZTC Blocks Cartilage Degradation on Rabbit Model of Osteoarthritis: An in Vitro and in Vivo Study	CELLULAR PHYSIOLOGY AND BIOCHEMISTRY	2018	49	6	2304	2319		10.1159/000493832	30261492
93	Zhang, W; Hsu, PC; Zhong, B; Guo, S; Zhang, C; Wang, YK; Luo, CF; Zhan, YL; Zhang, CQ	MiR-34a Enhances Chondrocyte Apoptosis, Senescence and Facilitates Development of Osteoarthritis by Targeting DLL1 and Regulating PI3K/AKT Pathway	CELLULAR PHYSIOLOGY AND BIOCHEMISTRY	2018	48	3	1304	1316		10.1159/000492090	30048987
94	Li, XB; Wu, DY; Hu, ZC; Xuan, JW; Ding, XX; Zheng, G; Feng, ZH; Ni, WF; Wu, AM	The Protective Effect of Ligustilide in Osteoarthritis: An in Vitro and in Vivo Study	CELLULAR PHYSIOLOGY AND BIOCHEMISTRY	2018	48	6	2583	2595		10.1159/000492701	30121673
95	Sun, J; Song, X; Su, L; Cao, SF	Long non-coding RNA LncHIFCAR promotes osteoarthritis development via positively regulating HIF-1 alpha and activating the PI3K/AKT/mTOR pathway	INTERNATIONAL JOURNAL OF CLINICAL AND EXPERIMENTAL PATHOLOGY	2018	11	6	3000	3009			31938425
96	Zhou, Y; Chen, M; Ricupero, CL; He, L; Wu, JQ; Chen, KN; Friedman, RA; Guarnieri, P; Wang, ZL; Zhou, XD; Mao, JJ	Profiling of Stem/Progenitor Cell Regulatory Genes of the Synovial Joint by Genome-Wide RNA-Seq Analysis	BIOMED RESEARCH INTERNATIONAL	2018	2018				9327487	10.1155/2018/9327487	30046613
97	Zhang, QB; Lai, SX; Hou, XY; Cao, W; Zhang, Y; Zhang, ZQ	Protective effects of PI3K/Akt signal pathway induced cell autophagy in rat knee joint cartilage injury	AMERICAN JOURNAL OF TRANSLATIONAL RESEARCH	2018	10	3	762	770			29636866
98	Zhu, AL; Fan, MP; Liu, DQ	Dysfunctional subpathways of osteoarthritis identified through combining lncRNA-mRNA expression profile with pathway topologies	INTERNATIONAL JOURNAL OF CLINICAL AND EXPERIMENTAL MEDICINE	2018	11	2	1260	+
99	Xing, X; Li, Z; Yu, ZL; Cheng, G; Li, DQ; Li, ZB	Effects of connective tissue growth factor (CTGF/CCN2) on condylar chondrocyte proliferation, migration, maturation, differentiation and signalling pathway	BIOCHEMICAL AND BIOPHYSICAL RESEARCH COMMUNICATIONS	2018	495	1	1447	1453		10.1016/j.bbrc.2017.11.190	29198711
100	Zheng, WH; Chen, CH; Zhang, CX; Cai, LY; Chen, H	The protective effect of phloretin in osteoarthritis: an in vitro and in vivo study	FOOD & FUNCTION	2018	9	1	263	278		10.1039/c7fo01199g	29168867
101	Lu, TB; Zong, M; Fan, SS; Lu, Y; Yu, SH; Fan, LY	Thioredoxin 1 is associated with the proliferation and apoptosis of rheumatoid arthritis fibroblast-like synoviocytes	CLINICAL RHEUMATOLOGY	2018	37	1	117	125		10.1007/s10067-017-3832-1	28914370
102	Liang, J; Xu, L; Zhou, F; Liu, AM; Ge, HX; Chen, YY; Tu, M	MALAT1/miR-127-5p Regulates Osteopontin (OPN)-Mediated Proliferation of Human Chondrocytes Through PI3K/Akt Pathway	JOURNAL OF CELLULAR BIOCHEMISTRY	2018	119	1	431	439		10.1002/jcb.26200	28590075
103	Liu, Y; Pan, YF; Xue, YQ; Fang, LK; Guo, XH; Guo, X; Liu, M; Mo, BY; Yang, MR; Liu, F; Wu, YT; Olsen, N; Zheng, SG	uPAR promotes tumor-like biologic behaviors of fibroblast-like synoviocytes through PI3K/Akt signaling pathway in patients with rheumatoid arthritis	CELLULAR & MOLECULAR IMMUNOLOGY	2018	15	2	171	181		10.1038/cmi.2016.60	28090093
104	Chen, J; Xie, JJ; Shi, KS; Gu, YT; Wu, CC; Xuan, J; Ren, Y; Chen, L; Wu, YS; Zhang, XL; Xiao, J; Wang, DZ; Wang, XY	Glucagon-like peptide-1 receptor regulates endoplasmic reticulum stress-induced apoptosis and the associated inflammatory response in chondrocytes and the progression of osteoarthritis in rat	CELL DEATH & DISEASE	2018	9				212	10.1038/s41419-017-0217-y	29434185
105	Pan, TL; Shi, XC; Chen, H; Chen, R; Wu, DY; Lin, Z; Zhang, JD; Pan, J	Geniposide Suppresses Interleukin-1 beta-Induced Inflammation and Apoptosis in Rat Chondrocytes via the PI3K/Akt/NF-kappa B Signaling Pathway	INFLAMMATION	2018	41	2	390	399		10.1007/s10753-017-0694-2	29214554
106	Yang, Y; Wang, YW; Zhao, M; Jia, HB; Li, B; Xing, D	Tormentic acid inhibits IL-1 beta-induced chondrocyte apoptosis by activating the PI3K/Akt signaling pathway	MOLECULAR MEDICINE REPORTS	2018	17	3	4753	4758		10.3892/mmr.2018.8425	29328385
107	Sun, J; Wei, XL; Wang, ZL; Liu, YJ; Lu, J; Lu, YD; Cui, M; Zhang, X; Li, FG	Inflammatory milieu cultivated Sema3A signaling promotes chondrocyte apoptosis in knee osteoarthritis	JOURNAL OF CELLULAR BIOCHEMISTRY	2018	119	3	2891	2899		10.1002/jcb.26470	29111592
108	Wen, Y; Li, P; Hao, JC; Duan, C; Han, J; He, A; Du, YA; Liu, L; Liang, X; Zhang, F; Guo, X	Integrating genome-wide DNA methylation and mRNA expression profiles identified different molecular features between Kashin-Beck disease and primary osteoarthritis	ARTHRITIS RESEARCH & THERAPY	2018	20				41	10.1186/s13075-018-1531-1	29514696
109	Hu, PF; Chen, WP; Bao, JP; Wu, LD	Paeoniflorin inhibits IL-1 beta-induced chondrocyte apoptosis by regulating the Bax/Bcl-2/caspase-3 signaling pathway	MOLECULAR MEDICINE REPORTS	2018	17	4	6194	6200		10.3892/mmr.2018.8631	29484390
110	Wang, ZL; Chi, XH; Liu, LP; Wang, YQ; Mei, XY; Yang, Y; Jia, TH	被撤回的出版物: Long noncoding RNA maternally expressed gene 3 knockdown alleviates lipopolysaccharide-induced inflammatory injury by up-regulation of miR-203 in ATDC5 cells (Retracted article. See vol. 142, 2021)	BIOMEDICINE & PHARMACOTHERAPY	2018	100		240	249		10.1016/j.biopha.2018.02.018	29432995
111	Fan, DX; Yang, XH; Li, YN; Guo, L	17 beta-Estradiol on the Expression of G-Protein Coupled Estrogen Receptor (GPER/GPR30) Mitophagy, and the PI3K/Akt Signaling Pathway in ATDC5 Chondrocytes In Vitro	MEDICAL SCIENCE MONITOR	2018	24		1936	1947		10.12659/MSM.909365	29608013
112	Sun, H; Zhao, XY; Zhang, CY; Zhang, ZJ; Lun, JY; Liao, WM; Zhang, ZQ	MiR-455-3p inhibits the degenerate process of chondrogenic differentiation through modification of DNA methylation	CELL DEATH & DISEASE	2018	9				537	10.1038/s41419-018-0565-2	29748607
113	Zhang, Y; Xu, SC; Huang, E; Zhou, HC; Li, B; Shao, CN; Yang, YF	MicroRNA-130a regulates chondrocyte proliferation and alleviates osteoarthritis through PTEN/PI3K/Akt signaling pathway	INTERNATIONAL JOURNAL OF MOLECULAR MEDICINE	2018	41	6	3699	3708		10.3892/ijmm.2018.3551	29532889
114	Vinatier, C; Dominguez, E; Guicheux, J; Carames, B	Role of the Inflammation-Autophagy-Senescence Integrative Network in Osteoarthritis	FRONTIERS IN PHYSIOLOGY	2018	9				706	10.3389/fphys.2018.00706	29988615
115	Lin, CX; Shao, Y; Zeng, C; Zhao, C; Fang, H; Wang, LP; Pan, JY; Liu, LL; Qi, WZ; Feng, XF; Qiu, H; Zhang, HY; Chen, YH; Wang, H; Cai, DZ; Xian, CJ	Blocking PI3K/AKT signaling inhibits bone sclerosis in subchondral bone and attenuates post-traumatic osteoarthritis	JOURNAL OF CELLULAR PHYSIOLOGY	2018	233	8	6135	6147		10.1002/jcp.26460	29323710
116	Park, C; Jeong, JW; Lee, DS; Yim, MJ; Lee, JM; Han, MH; Kim, S; Kim, HS; Kim, GY; Park, EK; Jeon, YJ; Cha, HJ; Choi, YH	Sargassum serratifolium Extract Attenuates Interleukin-1 beta-Induced Oxidative Stress and Inflammatory Response in Chondrocytes by Suppressing the Activation of NF-kappa B, p38 MAPK, and PI3K/Akt	INTERNATIONAL JOURNAL OF MOLECULAR SCIENCES	2018	19	8			2308	10.3390/ijms19082308	30087236
117	Qian, YQ; Feng, ZH; Li, XB; Hu, ZC; Xuan, JW; Wang, XY; Xu, HC; Chen, JX	Downregulating PI3K/Akt/NF-B signaling with allicin for ameliorating the progression of osteoarthritis: in vitro and vivo studies	FOOD & FUNCTION	2018	9	9	4865	4875		10.1039/c8fo01095a	30160278
118	Guo, SM; Wang, JX; Li, J; Xu, FY; Wei, Q; Wang, HM; Huang, HQ; Zheng, SL; Xie, YJ; Zhang, C	Identification of gene expression profiles and key genes in subchondral bone of osteoarthritis using weighted gene coexpression network analysis	JOURNAL OF CELLULAR BIOCHEMISTRY	2018	119	9	7687	7695		10.1002/jcb.27118	29904957
119	Jiao, Y; Ding, H; Huang, S; Liu, Y; Sun, X; Wei, W; Ma, J; Zheng, F	Bcl-XL and Mcl-1 upregulation by calreticulin promotes apoptosis resistance of fibroblast-like synoviocytes via activation of PI3K/Akt and STAT3 pathways in rheumatoid arthritis	CLINICAL AND EXPERIMENTAL RHEUMATOLOGY	2018	36	5	841	849			29652658
120	Lu, C; Li, YQ; Hu, SY; Cai, YZ; Yang, Z; Peng, K	Scoparone prevents IL-1 beta-induced inflammatory response in human osteoarthritis chondrocytes through the PI3K/Akt/NF-kappa B pathway	BIOMEDICINE & PHARMACOTHERAPY	2018	106		1169	1174		10.1016/j.biopha.2018.07.062	30119184
121	Mao, ZK; Wang, PC; Pan, QY; Huang, XJ; Zhang, R; Shang, XB; Ma, XH; You, HB	Pravastatin alleviates interleukin 1 beta-induced cartilage degradation by restoring impaired autophagy associated with MAPK pathway inhibition	INTERNATIONAL IMMUNOPHARMACOLOGY	2018	64		308	318		10.1016/j.intimp.2018.09.018	30243066
122	Fisch, KM; Gamini, R; Alvarez-Garcia, O; Akagi, R; Saito, M; Muramatsu, Y; Sasho, T; Koziol, JA; Su, AI; Lotz, MK	Identification of transcription factors responsible for dysregulated networks in human osteoarthritis cartilage by global gene expression analysis	OSTEOARTHRITIS AND CARTILAGE	2018	26	11	1531	1538		10.1016/j.joca.2018.07.012	30081074
123	Rieder, B; Weihs, AM; Weidinger, A; Szwarc, D; Nurnberger, S; Redl, H; Runzler, D; Huber-Gries, C; Teuschl, AH	Hydrostatic pressure-generated reactive oxygen species induce osteoarthritic conditions in cartilage pellet cultures	SCIENTIFIC REPORTS	2018	8				17010	10.1038/s41598-018-34718-8	30451865
124	Dang, XL; Lian, LP; Wu, DS	The diagnostic value and pathogenetic role of lncRNA-ATB in patients with osteoarthritis	CELLULAR & MOLECULAR BIOLOGY LETTERS	2018	23				55	10.1186/s11658-018-0118-9	30505322
125	Li, HX; Xie, SJ; Qi, YL; Li, HZ; Zhang, R; Lian, YY	TNF-alpha increases the expression of inflammatory factors in synovial fibroblasts by inhibiting the PI3K/AKT pathway in a rat model of monosodium iodoacetate-induced osteoarthritis	EXPERIMENTAL AND THERAPEUTIC MEDICINE	2018	16	6	4737	4744		10.3892/etm.2018.6770	30542428
126	Gu, YQ; Ren, KW; Jiang, CZ; Wang, LM; Yao, QQ	Regulation of cartilage damage caused by lack of Klotho with thioredoxin/peroxiredoxin (Trx/Prx) system and succedent NLRP3 activation in osteoarthritis mice	AMERICAN JOURNAL OF TRANSLATIONAL RESEARCH	2019	11	12	7338	7350			31934282
127	Zhang, S; Hu, PL; Liu, T; Li, Z; Huang, YC; Liao, JQ; Hamid, MR; Wen, LR; Wang, T; Mo, CP; Alini, M; Grad, S; Wang, TF; Chen, D; Zhou, GQ	Kartogenin hydrolysis product 4-aminobiphenyl distributes to cartilage and mediates cartilage regeneration	THERANOSTICS	2019	9	24	7108	7121		10.7150/thno.38182	31695756
128	Liu, J; Lv, XY	Resveratrol relive osteoarthritis through reducing inflammatory reactions	INTERNATIONAL JOURNAL OF CLINICAL AND EXPERIMENTAL MEDICINE	2019	12	5	5177	5183
129	Yao, XD; Zhang, JM; Jing, XZ; Ye, YP; Guo, JC; Sun, K; Guo, FJ	Fibroblast growth factor 18 exerts anti-osteoarthritic effects through PI3K-AKT signaling and mitochondrial fusion and fission	PHARMACOLOGICAL RESEARCH	2019	139		314	324		10.1016/j.phrs.2018.09.026	30273654
130	Li, D; Ni, S; Miao, KS; Zhuang, C	PI3K/Akt and caspase pathways mediate oxidative stress-induced chondrocyte apoptosis	CELL STRESS & CHAPERONES	2019	24	1	195	202		10.1007/s12192-018-0956-4	30543056
131	Li, XF; Wei, W; Zhao, ZQ; Lv, SZ	Tripterine up-regulates miR-223 to alleviate lipopolysaccharide-induced damage in murine chondrogenic ATDC5 cells (Publication with Expression of Concern. See vol. 35, 2021)	INTERNATIONAL JOURNAL OF IMMUNOPATHOLOGY AND PHARMACOLOGY	2019	33				2.05874e+15	10.1177/2058738418824521	30791741
132	Yan, X; Liu, YK; Kong, XL; Ji, J; Zhu, H; Zhang, ZX; Fu, T; Yang, JL; Zhang, ZY; Liu, F; Gu, ZF	MicroRNA-21-5p are involved in apoptosis and invasion of fibroblast-like synoviocytes through PTEN/PI3K/AKT signal	CYTOTECHNOLOGY	2019	71	1	317	328		10.1007/s10616-018-0288-3	30599075
133	Wu, DY; Zhu, XY; Kang, XD; Huang, HS; Yu, JL; Pan, J; Zhang, XT	The protective effect of sophocarpine in osteoarthritis: An in vitro and in vivo study	INTERNATIONAL IMMUNOPHARMACOLOGY	2019	67		145	151		10.1016/j.intimp.2018.11.046	30551031
134	Qi, H; Liu, DP; Xiao, DW; Tian, DC; Su, YW; Jin, SF	Exosomes derived from mesenchymal stem cells inhibit mitochondrial dysfunction-induced apoptosis of chondrocytes via p38, ERK, and Akt pathways	IN VITRO CELLULAR & DEVELOPMENTAL BIOLOGY-ANIMAL	2019	55	3	203	210		10.1007/s11626-019-00330-x	30783864
135	Xiong, HF; Li, W; Li, JJ; Fang, W; Ke, J; Li, B; Cheng, Y; Wei, LL	Elevated leptin levels in temporomandibular joint osteoarthritis promote proinflammatory cytokine IL-6 expression in synovial fibroblasts	JOURNAL OF ORAL PATHOLOGY & MEDICINE	2019	48	3	251	259		10.1111/jop.12819	30597628
136	Sergi, C; Shen, F; Liu, SM	Insulin/IGF-1R, SIRT1, and FOXOs Pathways-An Intriguing Interaction Platform for Bone and Osteosarcoma	FRONTIERS IN ENDOCRINOLOGY	2019	10				93	10.3389/fendo.2019.00093	30881341
137	Yu, X; Qi, Y; Zhao, T; Fang, J; Liu, X; Xu, T; Yang, Q; Dai, X	NGF increases FGF2 expression and promotes endothelial cell migration and tube formation through PI3K/Akt and ERK/MAPK pathways in human chondrocytes	OSTEOARTHRITIS AND CARTILAGE	2019	27	3	526	534		10.1016/j.joca.2018.12.007	30562625
138	Gu, HY; Yang, M; Guo, J; Zhang, C; Lin, LL; Liu, Y; Wei, RX	Identification of the Biomarkers and Pathological Process of Osteoarthritis: Weighted Gene Co-expression Network Analysis	FRONTIERS IN PHYSIOLOGY	2019	10				275	10.3389/fphys.2019.00275	30941059
139	Xie, LZ; Xie, HG; Chen, CH; Tao, ZY; Zhang, CX; Cai, LY	Inhibiting the PI3K/AKT/NF-B signal pathway with nobiletin for attenuating the development of osteoarthritis: in vitro and in vivo studies	FOOD & FUNCTION	2019	10	4	2161	2175		10.1039/c8fo01786g	30938722
140	Zhang, W; Gao, Y; Guo, CQ; Khattab, IZA; Mokhtari, F	Effect of acupotomy versus electroacupuncture on ethology and morphology in a rabbit model of knee osteoarthritis	JOURNAL OF TRADITIONAL CHINESE MEDICINE	2019	39	2	229	236			32186046
141	Jiang, R; Hao, P; Yu, GS; Liu, CN; Yu, CD; Huang, Y; Wang, YK	Kaempferol protects chondrogenic ATDC5 cells against inflammatory injury triggered by lipopolysaccharide through down-regulating miR-146a (Publication with Expression of Concern. See vol. 100, 2021)	INTERNATIONAL IMMUNOPHARMACOLOGY	2019	69		373	381		10.1016/j.intimp.2019.02.014	30776646
142	Huang, CC; Chiou, CH; Liu, SC; Hu, SL; Su, CM; Tsai, CH; Tang, CH	Melatonin attenuates TNF-alpha and IL-1 beta expression in synovial fibroblasts and diminishes cartilage degradation: Implications for the treatment of rheumatoid arthritis	JOURNAL OF PINEAL RESEARCH	2019	66	3			e12560	10.1111/jpi.12560	30648758
143	Yu, Q; Zhao, B; He, Q; Zhang, Y; Peng, XB	microRNA-206 is required for osteoarthritis development through its effect on apoptosis and autophagy of articular chondrocytes via modulating the phosphoinositide 3-kinase/protein kinase B-mTOR pathway by targeting insulin-like growth factor-1	JOURNAL OF CELLULAR BIOCHEMISTRY	2019	120	4	5287	5303		10.1002/jcb.27803	30335903
144	Hu, ZC; Luo, ZC; Jiang, BJ; Fu, X; Xuan, JW; Li, XB; Bian, YJ; Ni, WF; Xue, JX	The Protective Effect of Magnolol in Osteoarthritis: In vitro and in vivo Studies	FRONTIERS IN PHARMACOLOGY	2019	10				393	10.3389/fphar.2019.00393	31040782
145	Yang, J; Zhuang, YX; Liu, JH	Upregulation of microRNA-590 in rheumatoid arthritis promotes apoptosis of bone cells through transforming growth factor-beta 1/phosphoinositide 3-kinase/Akt signaling	INTERNATIONAL JOURNAL OF MOLECULAR MEDICINE	2019	43	5	2212	2220		10.3892/ijmm.2019.4116	30864698
146	Lin, Z; Tian, XY; Huang, XX; He, LL; Xu, F	microRNA-186 inhibition of PI3K-AKT pathway via SPP1 inhibits chondrocyte apoptosis in mice with osteoarthritis	JOURNAL OF CELLULAR PHYSIOLOGY	2019	234	5	6042	6053		10.1002/jcp.27225	30500068
147	Hu, ZC; Gong, LF; Li, XB; Fu, X; Xuan, JW; Feng, ZH; Ni, WF	Inhibition of PI3K/Akt/NF-kappa B signaling with leonurine for ameliorating the progression of osteoarthritis: In vitro and in vivo studies	JOURNAL OF CELLULAR PHYSIOLOGY	2019	234	5	6940	6950		10.1002/jcp.27437	30417459
148	Hu, PF; Sun, FF; Ran, JS; Wu, LD	Identify CRNDE and LINC00152 as the key lncRNAs in age-related degeneration of articular cartilage through comprehensive and integrative analysis	PEERJ	2019	7				e7024	10.7717/peerj.7024	31179196
149	Lian, F; Zeng, HJ; Chen, K; Liu, YM; Wang, Y	ADIPOSE DERIVED STEM CELLS TRANSPLANTATION AMELIORATES OSTEOARTHRITIS THROUGH AUTOPHAGY INDUCING VIA PI3K/AKT/MTOR SIGNALING	ANNALS OF THE RHEUMATIC DISEASES	2019	78		959	959		10.1136/annrheumdis-2019-eular.718
150	Kakiuchi, Y; Yurube, T; Kakutani, K; Takada, T; Ito, M; Takeoka, Y; Kanda, Y; Miyazaki, S; Kuroda, R; Nishida, K	Pharmacological inhibition of mTORC1 but not mTORC2 protects against human disc cellular apoptosis, senescence, and extracellular matrix catabolism through Akt and autophagy induction	OSTEOARTHRITIS AND CARTILAGE	2019	27	6	965	976		10.1016/j.joca.2019.01.009	30716534
151	Ouyang, ZX; Tan, TT; Liu, CF; Duan, J; Wang, WC; Guo, XN; Zhang, Q; Li, ZH; Huang, QL; Dou, PC; Liu, T	Targeted delivery of hesperetin to cartilage attenuates osteoarthritis by bimodal imaging with Gd-2(CO3)(3)@PDA nanoparticles via TLR-2/NF-kappa B/Akt signaling	BIOMATERIALS	2019	205		50	63		10.1016/j.biomaterials.2019.03.018	30903825
152	Feng; Qiu, H; Zhang, HY; Chen, YH; Wang, H; Cai, DZ; Xian, CJ	Blocking PI3K/AKT signaling inhibits bone sclerosis in subchondral bone and attenuates posttraumatic osteoarthritis (vol 233, pg 6135, 2018)	JOURNAL OF CELLULAR PHYSIOLOGY	2019	234	6	9873	9873		10.1002/jcp.27325
153	Yang, Y; Gu, YT; Zhao, H; Zhang, SL	Loganin Attenuates Osteoarthritis in Rats by Inhibiting IL-1 beta-Induced Catabolism and Apoptosis in Chondrocytes Via Regulation of Phosphatidylinositol 3-Kinases (PI3K)/Akt	MEDICAL SCIENCE MONITOR	2019	25		4159	4168		10.12659/MSM.915064	31162482
154	Teng, P; Liu, Y; Dai, Y; Zhang, HJ; Liu, WT; Hu, J	Nicotine Attenuates Osteoarthritis Pain and Matrix Metalloproteinase-9 Expression via the alpha 7 Nicotinic Acetylcholine Receptor	JOURNAL OF IMMUNOLOGY	2019	203	2	485	492		10.4049/jimmunol.1801513	31152077
155	Huang, ZP; Xing, S; Liu, M; Deng, WM; Wang, YQ; Huang, ZX; Huang, YK; Huang, XC; Wu, CW; Guo, X; Pan, X; Jiang, JW; Feng, F; Li, TW	MiR-26a-5p enhances cells proliferation, invasion, and apoptosis resistance of fibroblast-like synoviocytes in rheumatoid arthritis by regulating PTEN/PI3K/AKT pathway	BIOSCIENCE REPORTS	2019	39				BSR20182192	10.1042/BSR20182192	31221815
156	Kouroupis, D; Bowles, AC; Willman, MA; Orfei, CP; Colombini, A; Best, TM; Kaplan, LD; Correa, D	Infrapatellar fat pad-derived MSC response to inflammation and fibrosis induces an immunomodulatory phenotype involving CD10-mediated Substance P degradation	SCIENTIFIC REPORTS	2019	9				10864	10.1038/s41598-019-47391-2	31350444
157	Wang, W; Ding, Y; Xu, YH; Yang, HF; Liu, WJ; Wang, HX; Chen, CS; Liu, R; Li, S	Comprehensive analysis of long noncoding RNAs and mRNAs expression profiles and functional networks during chondrogenic differentiation of murine ATDC5 cells	ACTA BIOCHIMICA ET BIOPHYSICA SINICA	2019	51	8	778	790		10.1093/abbs/gmz064	31314051
158	Wu, MZ; Hu, R; Wang, JW; An, Y; Lu, L; Long, C; Yan, L	Salidroside Suppresses IL-1 beta-Induced Apoptosis in Chondrocytes via Phosphatidylinositol 3-Kinases (PI3K)/Akt Signaling Inhibition	MEDICAL SCIENCE MONITOR	2019	25		5833	5840		10.12659/MSM.917851	31381554
159	Yan, S; Jiang, CQ; Li, H; Li, DY; Dong, W	FAM3A protects chondrocytes against interleukin-1 beta-induced apoptosis through regulating PI3K/Akt/mTOR pathway	BIOCHEMICAL AND BIOPHYSICAL RESEARCH COMMUNICATIONS	2019	516	1	209	214		10.1016/j.bbrc.2019.06.016	31208715
160	Cai, C; Min, SX; Yan, B; Liu, W; Yang, X; Li, LX; Wang, T; Jin, AM	MiR-27a promotes the autophagy and apoptosis of IL-1 beta treated-articular chonarocytes in osteoarthritis through PI3K/AKT/mTOR signaling	AGING-US	2019	11	16	6371	6384		10.18632/aging.102194	31460867
161	Fu, X; Gong, LF; Wu, YF; Lin, Z; Jiang, BJ; Wu, L; Yu, KH	Urolithin A targets the PI3K/Akt/NF-kappa B pathways and prevents IL-1 beta-induced inflammatory response in human osteoarthritis: in vitro and in vivo studies	FOOD & FUNCTION	2019	10	9	6135	6146		10.1039/c9fo01332f	31497826
162	Zhao, GH; Yang, L; Lammi, MJ; Guo, X	A preliminary analysis of microRNA profiles in the subchondral bone between Kashin-Beck disease and primary knee osteoarthritis	CLINICAL RHEUMATOLOGY	2019	38	9	2637	2645		10.1007/s10067-019-04580-8	31062252
163	Hui, SY; Yang, Y; Li, J; Li, N; Xu, PC; Li, HL; Zhang, YB; Wang, SR; Lin, GF; Li, SG; Qiu, GX; Zhao, RCH; Zhang, JG; Zhuang, QY	Differential miRNAs profile and bioinformatics analyses in bone marrow mesenchymal stem cells from adolescent idiopathic scoliosis patients	SPINE JOURNAL	2019	19	9	1584	1596		10.1016/j.spinee.2019.05.003	31100472
164	Huang, XJ; Xi, Y; Mao, ZK; Chu, XY; Zhang, R; Ma, XH; Ni, BW; Cheng, H; You, HB	Vanillic acid attenuates cartilage degeneration by regulating the MAPK and PI3K/AKT/NF-kappa B pathways	EUROPEAN JOURNAL OF PHARMACOLOGY	2019	859				172481	10.1016/j.ejphar.2019.172481	31228458
165	Wu, ZY; Luan, ZW; Zhang, XH; Zou, K; Ma, ST; Yang, ZY; Feng, WY; He, MW; Jiang, LH; Li, J; Yao, J	Chondro-protective effects of polydatin in osteoarthritis through its effect on restoring dysregulated autophagy via modulating MAPK, and PI3K/Akt signaling pathways	SCIENTIFIC REPORTS	2019	9				13906	10.1038/s41598-019-50471-y	31554953
166	Gao, X; Sun, Y; Li, X	Identification of key gene modules and transcription factors for human osteoarthritis by weighted gene co-expression network analysis	EXPERIMENTAL AND THERAPEUTIC MEDICINE	2019	18	4	2479	2490		10.3892/etm.2019.7848	31572500
167	Pan, XX; Chen, TT; Zhang, ZJ; Chen, XW; Chen, CS; Chen, L; Wang, XY; Ying, XZ	Activation of Nrf2/HO-1 signal with Myricetin for attenuating ECM degradation in human chondrocytes and ameliorating the murine osteoarthritis	INTERNATIONAL IMMUNOPHARMACOLOGY	2019	75				105742	10.1016/j.intimp.2019.105742	31325727
168	Li, L; Liu, F; Huang, W; Wang, J; Wan, YP; Li, M; Pang, YQ; Yin, ZS	Ricolinostat (ACY-1215) inhibits VEGF expression via PI3K/AKT pathway and promotes apoptosis in osteoarthritic osteoblasts	BIOMEDICINE & PHARMACOTHERAPY	2019	118				109357	10.1016/j.biopha.2019.109357	31548177
169	Wang, YZ; Xiang, C; Sun, XJ; Wu, S; Lv, J; Li, PC; Wei, XC; Wei, L	DAla2GIP antagonizes H2O2-induced chondrocyte apoptosis and inflammatory factor secretion	BONE	2019	127		656	663		10.1016/j.bone.2019.05.026	31283994
170	Li, F; Yao, JH; Hao, QQ; Duan, ZP	miRNA-103 promotes chondrocyte apoptosis by down-regulation of Sphingosine kinase-1 and ameliorates PI3K/AKT pathway in osteoarthritis	BIOSCIENCE REPORTS	2019	39				BSR20191255	10.1042/BSR20191255	31652455
171	Huang, XJ; Ni, BW; Mao, ZK; Xi, Y; Chu, XY; Zhang, R; Ma, XH; You, HB	NOV/CCN3 induces cartilage protection by inhibiting PI3K/AKT/mTOR pathway	JOURNAL OF CELLULAR AND MOLECULAR MEDICINE	2019	23	11	7525	7534		10.1111/jcmm.14621	31454155
172	Xu, WH; Li, J; Tian, HT; Wang, RY; Feng, Y; Tang, J; Jia, J	MicroRNA-186-5p mediates osteoblastic differentiation and cell viability by targeting CXCL13 in non-traumatic osteonecrosis	MOLECULAR MEDICINE REPORTS	2019	20	5	4594	4602		10.3892/mmr.2019.10710	31702033
173	Wu, ZY; Lu, HP; Yao, J; Zhang, XH; Huang, YM; Ma, ST; Zou, K; Wei, Y; Yang, ZY; Li, J; Zhao, JM	GABARAP promotes bone marrow mesenchymal stem cells-based the osteoarthritis cartilage regeneration through the inhibition of PI3K/AKT/mTOR signaling pathway	JOURNAL OF CELLULAR PHYSIOLOGY	2019	234	11	21014	21026		10.1002/jcp.28705	31020644
174	Xu, XL; Liu, XD; Yang, YC; He, JY; Gu, HL; Jiang, MQ; Huang, Y; Liu, XT; Liu, L	Resveratrol inhibits the development of obesity-related osteoarthritis via the TLR4 and PI3K/Akt signaling pathways	CONNECTIVE TISSUE RESEARCH	2019	60	6	571	582		10.1080/03008207.2019.1601187	30922122
175	Wang, YJ; Shen, SP; Li, Z; Li, WF; Weng, XS	MIR-140-5p affects chondrocyte proliferation, apoptosis, and inflammation by targeting HMGB1 in osteoarthritis	INFLAMMATION RESEARCH	2020	69	1	63	73		10.1007/s00011-019-01294-0	31712854
176	Wei, YH; Yang, ZM; Guan, PF; Zhang, LF	Expression of Galectins-1 in Rat Traumatic cc Osteoarthritis and Its Regulation Mechanism	JOURNAL OF BIOMATERIALS AND TISSUE ENGINEERING	2019	9	12	1724	1730		10.1166/jbt.2019.2190
177	Dong, C; Wang, XL; Li, N; Zhang, KL; Wang, XY; Zhang, HM; Wang, HP; Wang, B; An, M; Ma, BA	microRNA-mediated GAS1 downregulation promotes the proliferation of synovial fibroblasts by PI3K-Akt signaling in osteoarthritis	EXPERIMENTAL AND THERAPEUTIC MEDICINE	2019	18	6	4273	4286		10.3892/etm.2019.8101	31777535
178	Wang, WH; Li, JY; Li, F; Peng, JF; Xu, MY; Shangguan, YT; Li, YM; Zhao, YP; Qiu, C; Qu, RZ; Li, WW; Zhang, CJ; Zhang, TG	Scutellarin suppresses cartilage destruction in osteoarthritis mouse model by inhibiting the NF-kappa B and PI3K/AKT signaling pathways	INTERNATIONAL IMMUNOPHARMACOLOGY	2019	77				105928	10.1016/j.intimp.2019.105928	31711940
179	Wang, SY; Wang, HM; Liu, W; Wei, BF	Identification of Key Genes and Pathways Associated with Sex Differences in Osteoarthritis Based on Bioinformatics Analysis	BIOMED RESEARCH INTERNATIONAL	2019	2019				3482751	10.1155/2019/3482751	31886203
180	Liu, SY; Cao, CX; Zhang, YJ; Liu, GY; Ren, WX; Ye, YQ; Sun, TZ	PI3K/Akt inhibitor partly decreases TNF-alpha-induced activation of fibroblast-like synoviocytes in osteoarthritis	JOURNAL OF ORTHOPAEDIC SURGERY AND RESEARCH	2019	14	1			425	10.1186/s13018-019-1394-4	31829201
181	Huang, XJ; Ni, BW; Xi, Y; Chu, XY; Zhang, R; You, HB	Protease-activated receptor 2 (PAR-2) antagonist AZ3451 as a novel therapeutic agent for osteoarthritis	AGING-US	2019	11	24	12532	12545		10.18632/aging.102586	31841119
182	Wu, JR; Zhong, WJ; Chen, ZD; Zhu, BQ; Jiang, YY; Wierzbicki, PM	The protective impact of Trans-Cinnamaldehyde (TCA) against the IL-1 beta induced inflammation in in vitro osteoarthritis model by regulating PI3K/AKT pathways	FOLIA HISTOCHEMICA ET CYTOBIOLOGICA	2020	58	4	264	271		10.5603/FHC.a2020.0025	33118610
183	Tang, YH; Mo, YF; Xin, DW; Zeng, LR; Yue, ZS; Xu, CD	beta-ecdysterone alleviates osteoarthritis by activating autophagy in chondrocytes through regulating PI3K/AKT/mTOR signal pathway	AMERICAN JOURNAL OF TRANSLATIONAL RESEARCH	2020	12	11	7174	7186			33312358
184	Xia, TW; Huang, DW; Mao, GQ; Liu, JZ; Shi, JY; Yuan, ZF; Shen, JR	Utilizing network pharmacology to explore the underlying mechanism of wenshenxuanbi decoction in treating osteoarthritis	INTERNATIONAL JOURNAL OF CLINICAL AND EXPERIMENTAL MEDICINE	2020	13	10	7427	7436
185	Chen, SJ; Li, B	MiR-128-3p Post-Transcriptionally Inhibits WISP1 to Suppress Apoptosis and Inflammation in Human Articular Chondrocytes via the PI3K/AKT/NF-kappa B Signaling Pathway	CELL TRANSPLANTATION	2020	29				963689720939131	10.1177/0963689720939131	32830547
186	Zhou, C; Wang, KS; Peng, W; Yuan, FL; Si, ZP	Tra2 beta protects against the degeneration of chondrocytes y inhibiting chondrocyte apoptosis via activating the PI3K/Akt signaling pathway	EUROPEAN REVIEW FOR MEDICAL AND PHARMACOLOGICAL SCIENCES	2020	24	17	8665	8674		10.26355/eurrev_202009_22803	32964954
187	Wang, S; Deng, ZT; Ma, YC; Jin, JW; Qi, FJ; Li, SX; Liu, C; Lyu, FJ; Zheng, QJ	The Role of Autophagy and Mitophagy in Bone Metabolic Disorders	INTERNATIONAL JOURNAL OF BIOLOGICAL SCIENCES	2020	16	14	2675	2691		10.7150/ijbs.46627	32792864
188	Xu, XL; Liu, XD; Yang, YC; He, JY; Jiang, MQ; Huang, Y; Liu, XT; Liu, L; Gu, HL	Resveratrol Exerts Anti-Osteoarthritic Effect by Inhibiting TLR4/NF-kappa B Signaling Pathway via the TLR4/Akt/FoxO1 Axis in IL-1 beta-Stimulated SW1353 Cells	DRUG DESIGN DEVELOPMENT AND THERAPY	2020	14		2079	2090		10.2147/DDDT.S244059	32581510
189	Tao, HT; Cheng, L; Yang, RX	Downregulation of miR-34a Promotes Proliferation and Inhibits Apoptosis of Rat Osteoarthritic Cartilage Cells by Activating PI3K/Akt Pathway	CLINICAL INTERVENTIONS IN AGING	2020	15		373	384		10.2147/CIA.S241855	32214804
190	Cheng, Z; Sun, WW; Ni, XH; Xu, H; Wang, YH	GAB2 inhibits chondrocyte apoptosis through PI3K-AKT signaling in osteoarthritis	INTERNATIONAL JOURNAL OF CLINICAL AND EXPERIMENTAL PATHOLOGY	2020	13	3	616	623			32269703
191	Batalle, G; Cabarga, L; Pol, O	The Inhibitory Effects of Slow-Releasing Hydrogen Sulfide Donors in the Mechanical Allodynia, Grip Strength Deficits, and Depressive-Like Behaviors Associated with Chronic Osteoarthritis Pain	ANTIOXIDANTS	2020	9	1			31	10.3390/antiox9010031	31905764
192	Zhang, XH; Yao, J; Wu, ZY; Zou, K; Yang, ZY; Huang, X; Luan, ZW; Li, J; Wei, QJ	Chondroprotective and antiarthritic effects of Daphnetin used in vitro and in vivo osteoarthritis models	LIFE SCIENCES	2020	240				116857	10.1016/j.lfs.2019.116857	31521691
193	Lu, WW; He, ZY; Shi, J; Wang, ZG; Wu, W; Liu, J; Kang, H; Li, F; Liang, S	AMD3100 Attenuates Post-Traumatic Osteoarthritis by Maintaining Transforming Growth Factor-beta 1-Induced Expression of Tissue Inhibitor of Metalloproteinase-3 via the Phosphatidylinositol 3-Kinase/Akt Pathway	FRONTIERS IN PHARMACOLOGY	2020	10				1554	10.3389/fphar.2019.01554	32038242
194	Qiao, L; Li, Y; Sun, S	Insulin Exacerbates Inflammation in Fibroblast-Like Synoviocytes	INFLAMMATION	2020	43	3	916	936		10.1007/s10753-020-01178-0	31981062
195	Xiao, ZH; Wang, JK; Chen, SY; Feng, Y	Autophagy promotion enhances the protective effect of Morroniside on human OA chondrocyte	BIOSCIENCE BIOTECHNOLOGY AND BIOCHEMISTRY	2020	84	5	989	996		10.1080/09168451.2020.1717925	31983285
196	Wang, KJ; Chu, MJ; Wang, F; Zhao, YW; Chen, HF; Dai, XY	Putative functional variants of PI3K/AKT/mTOR pathway are associated with knee osteoarthritis susceptibility	JOURNAL OF CLINICAL LABORATORY ANALYSIS	2020	34	6			e23240	10.1002/jcla.23240	32052902
197	Tang, SK; Zhou, WJ; Zhong, XY; Xu, JH; Huang, HS; Zheng, XN; Zhang, JK; Yang, SY; Shang, P; Tang, Q; Liu, HX	Arctigenin prevents the progression of osteoarthritis by targeting PI3K/Akt/NF-kappa B axis: In vitro and in vivo studies	JOURNAL OF CELLULAR AND MOLECULAR MEDICINE	2020	24	7	4183	4193		10.1111/jcmm.15079	32090454
198	Jiang, RH; Xu, JJ; Zhu, DC; Li, JF; Zhang, CX; Lin, N; Gao, WY	Glycyrrhizin inhibits osteoarthritis development through suppressing the PI3K/AKT/NF-kappa B signaling pathway in vivo and in vitro	FOOD & FUNCTION	2020	11	3	2126	2136		10.1039/c9fo02241d	32073014
199	Qi, X; Yu, F; Wen, Y; Li, P; Cheng, B; Ma, M; Cheng, S; Zhang, L; Liang, C; Liu, L; Zhang, F	Integration of transcriptome-wide association study and messenger RNA expression profile to identify genes associated with osteoarthritis	BONE & JOINT RESEARCH	2020	9	3	130	138		10.1302/2046-3758.93.BJR-2019-0137.R1	32435465
200	Cai, ZZ; Qian, JF; Zhao, YS; Cheng, YG	Microporous MOF with open metal sites for CO(2 )fixation and protective effect on osteoarthritis by regulating the activation of PI3K/AKT pathway	JOURNAL OF SOLID STATE CHEMISTRY	2020	283				121169	10.1016/j.jssc.2019.121169
201	Zhou, Y; Wang, ZC; Chen, X; Zhang, JJ; Yang, L; Liu, SP; Liu, YH	Identification of differentially expressed miRNAs and mRNAs in synovial of osteoarthritis via RNA-sequencing	BMC MEDICAL GENETICS	2020	21	1			46	10.1186/s12881-020-0978-5	32122327
202	Chow, YY; Chin, KY	The Role of Inflammation in the Pathogenesis of Osteoarthritis	MEDIATORS OF INFLAMMATION	2020	2020				8293921	10.1155/2020/8293921	32189997
203	Ma, YF; Liu, Y; Ma, YY; Jiang, N; Wang, L; Wang, BW; Niu, WT; Hu, YJ; Lin, QR; Yu, B	Mangiferin Relieves Lipopolysaccharide-Induced Injury by Up-Regulating miR-181a via Targeting PTEN in ATDC5 Cells	FRONTIERS IN PHARMACOLOGY	2020	11				137	10.3389/fphar.2020.00137	32210798
204	Bao, JP; Chen, ZG; Xu, LH; Wu, LD; Xiong, Y	Rapamycin protects chondrocytes against IL-18-induced apoptosis and ameliorates rat osteoarthritis	AGING-US	2020	12	6	5152	5167		10.18632/aging.102937	32182210
205	Zhang, YB; Cai, WS; Han, GT; Zhou, SQ; Li, JP; Chen, M; Li, HH	Panax notoginseng saponins prevent senescence and inhibit apoptosis by regulating the PI3K-AKT-mTOR pathway in osteoarthritic chondrocytes	INTERNATIONAL JOURNAL OF MOLECULAR MEDICINE	2020	45	4	1225	1236		10.3892/ijmm.2020.4491	32124939
206	He, XJ; Wang, L; Zhou, XP; Xu, LZ; Cao, J; Wang, RR; Wang, M; Xie, GQ	Effect of Gubi prescription on caveolin-1 expression and phosphoinositide 3 kinase/protein kinase B and Fas signal pathways in rats with knee osteoarthritis	JOURNAL OF TRADITIONAL CHINESE MEDICINE	2020	40	2	224	235			32242388
207	Sun, K; Luo, J; Guo, J; Yao, X; Jing, X; Guo, F	The PI3K/AKT/mTOR signaling pathway in osteoarthritis: a narrative review	OSTEOARTHRITIS AND CARTILAGE	2020	28	4	400	409		10.1016/j.joca.2020.02.027	32081707
208	Li, HZ; Xu, XH; Lin, N; Wang, DW; Lin, YM; Su, ZZ; Lu, HD	Overexpression of miR-10a-5p facilitates the progression of osteoarthritis	AGING-US	2020	12	7	5948	5976		10.18632/aging.102989	32283545
209	Zhang, LG; Shi, XQ; Huang, ZQ; Mao, J; Mei, W; Ding, L; Zhang, L; Xing, RL; Wang, PM	Network Pharmacology Approach to Uncover the Mechanism Governing the Effect of Radix Achyranthis Bidentatae on Osteoarthritis	BMC COMPLEMENTARY MEDICINE AND THERAPIES	2020	20	1			121	10.1186/s12906-020-02909-4	32316966
210	Lei, J; Amhare, AF; Wang, LY; Lv, YZ; Deng, H; Gao, H; Guo, X; Han, J; Lammi, MJ	Proteomic analysis of knee cartilage reveals potential signaling pathways in pathological mechanism of Kashin-Beck disease compared with osteoarthritis	SCIENTIFIC REPORTS	2020	10	1			6824	10.1038/s41598-020-63932-6	32322000
211	Zhang, H; Cai, D; Bai, X	Macrophages regulate the progression of osteoarthritis	OSTEOARTHRITIS AND CARTILAGE	2020	28	5	555	561		10.1016/j.joca.2020.01.007	31982565
212	Tsai, CH; Liu, SC; Chung, WH; Wang, SW; Wu, MH; Tang, CH	Visfatin Increases VEGF-Dependent Angiogenesis of Endothelial Progenitor Cells during Osteoarthritis Progression	CELLS	2020	9	5				10.3390/cells9051315	32466159
213	Liu, N; Fu, DJ; Yang, JJ; Liu, PJ; Song, XB; Wang, X; Li, R; Fu, ZL; Chen, JJ; Gong, XY; Chen, C; Yang, L	Asiatic acid attenuates hypertrophic and fibrotic differentiation of articular chondrocytes via AMPK/PI3K/AKT signaling pathway	ARTHRITIS RESEARCH & THERAPY	2020	22	1			112	10.1186/s13075-020-02193-0	32398124
214	Zhao, Y; Ma, D; Dong, BC; Li, M	Per2 attenuates LPS-induced chondrocyte injury through the PTEN/PI3K/Akt signalling pathway	BIOSCIENCE REPORTS	2020	40				BSR20200417	10.1042/BSR20200417	32426819
215	Fang, T; Li, Q; Zhou, FY; Liu, FS; Liu, ZY; Zhao, MM; Chen, M; You, JY; Jin, YL; Xie, JM	Effect and safety of acupotomy in treatment of knee osteoarthritis: a systematic review and Meta-analysis	JOURNAL OF TRADITIONAL CHINESE MEDICINE	2020	40	3	355	364			32506848
216	Li, L; Pang, YQ; Zhang, LL; Li, M; Zhu, C; Fang, SY; Yin, ZS	Triiodothyronine potentiates angiogenesis-related factor expression through PI3K/AKT signaling pathway in human osteoarthritic osteoblasts	IRANIAN JOURNAL OF BASIC MEDICAL SCIENCES	2020	23	6	819	825		10.22038/ijbms.2020.43634.10252	32695299
217	Wang, DD; Jiang, MY; Wang, W; Zhou, WJ; Zhang, YW; Yang, M; Chen, JY; Wei, W	Paeoniflorin-6 '-O-benzene sulfonate down-regulates CXCR4-G beta gamma-PI3K/AKT mediated migration in fibroblast-like synoviocytes of rheumatoid arthritis by inhibiting GRK2 translocation	BIOCHEMICAL AND BIOPHYSICAL RESEARCH COMMUNICATIONS	2020	526	3	805	812		10.1016/j.bbrc.2020.03.164	32268958
218	Lu, JH; Feng, XY; Zhang, H; Wei, YL; Yang, Y; Tian, YC; Bai, LH	Maresin-1 suppresses IL-1 beta-induced MMP-13 secretion by activating the PI3K/AKT pathway and inhibiting the NF-kappa B pathway in synovioblasts of an osteoarthritis rat model with treadmill exercise	CONNECTIVE TISSUE RESEARCH	2021	62	5	508	518		10.1080/03008207.2020.1780218	32546009
219	Fan, ZY; Liu, YH; Shi, ZL; Deng, K; Zhang, H; Li, QT; Cao, SX; Li, ST; Zhang, HL	MiR-155 promotes interleukin-1 beta-induced chondrocyte apoptosis and catabolic activity by targeting PIK3R1-mediated PI3K/Akt pathway	JOURNAL OF CELLULAR AND MOLECULAR MEDICINE	2020	24	15	8441	8451		10.1111/jcmm.15388	32562373
220	Jiang, JS; Meng, YF; Hu, SF; Botchway, BOA; Zhang, Y; Liu, XH	Saikosaponin D: A potential therapeutic drug for osteoarthritis	JOURNAL OF TISSUE ENGINEERING AND REGENERATIVE MEDICINE	2020	14	8	1175	1184		10.1002/term.3090	32592611
221	Wu, ZY; Luan, ZW; Zhang, XH; Zou, K; Ma, ST; Yang, ZY; Feng, WY; He, MW; Jiang, LH; Li, J; Yao, J	撤稿声明: Chondro-protective effects of polydatin in osteoarthritis through its effect on restoring dysregulated autophagy via modulating MAPK, and PI3K/Akt signaling pathways (Retraction of Vol 234, Pg 21014, 2019)	SCIENTIFIC REPORTS	2020	10	1			11511	10.1038/s41598-020-68880-9	32661311
222	Wen, XZ; Li, HY; Sun, H; Zeng, AY; Lin, RF; Zhao, J; Zhang, ZQ	MiR-455-3p reduces apoptosis and alleviates degeneration of chondrocyte through regulating PI3K/AKT pathway	LIFE SCIENCES	2020	253				117718	10.1016/j.lfs.2020.117718	32343998
223	Chen, YL; Yan, DY; Wu, CY; Xuan, JW; Jin, CQ; Hu, XL; Bao, GD; Bian, YJ; Hu, ZC; Shen, ZH; Ni, WF	Maslinic acid prevents IL-1 beta-induced inflammatory response in osteoarthritis via PI3K/AKT/NF-kappa B pathways	JOURNAL OF CELLULAR PHYSIOLOGY	2021	236	3	1939	1949		10.1002/jcp.29977	32730652
224	He, YC; Li, Z; Alexander, PG; Ocasio-Nieves, BD; Yocum, L; Lin, H; Tuan, RS	Pathogenesis of Osteoarthritis: Risk Factors, Regulatory Pathways in Chondrocytes, and Experimental Models	BIOLOGY-BASEL	2020	9	8			194	10.3390/biology9080194	32751156
225	Kushioka, J; Kaito, T; Chijimatsu, R; Okada, R; Ishiguro, H; Bal, Z; Kodama, J; Yano, F; Saito, T; Chung, UI; Tanaka, S; Yoshikawa, H	The small compound, TD-198946, protects against intervertebral degeneration by enhancing glycosaminoglycan synthesis in nucleus pulposus cells	SCIENTIFIC REPORTS	2020	10	1			14190	10.1038/s41598-020-71193-6	32843678
226	Jian, GH; Su, BZ; Zhou, WJ; Xiong, H	Application of network pharmacology and molecular docking to elucidate the potential mechanism ofEucommia ulmoides-Radix Achyranthis Bidentataeagainst osteoarthritis	BIODATA MINING	2020	13	1			12	10.1186/s13040-020-00221-y	32874205
227	Ren, FJ; Chen, X; Bai, SC; Wu, CL; Huang, JM	Silent Information Regulator 2 Related Enzyme 1 Regulates Autophagy and Apoptosis of Osteochondrocytes Through mTOR/PI3K/AKT Signaling	JOURNAL OF BIOMATERIALS AND TISSUE ENGINEERING	2020	10	9	1344	1350		10.1166/jbt.2020.2428
228	Ju, LJ; Hu, PP; Chen, P; Xue, X; Li, ZQ; He, FY; Qiu, ZX; Cheng, J; Huang, F	Huoxuezhitong capsule ameliorates MIA-induced osteoarthritis of rats through suppressing PI3K/ Akt/ NF-kappa B pathway	BIOMEDICINE & PHARMACOTHERAPY	2020	129				110471	10.1016/j.biopha.2020.110471	32768958
229	Wu, YF; Wang, ZH; Fu, X; Lin, Z; Yu, KH	Geraniol-mediated osteoarthritis improvement by down-regulating PI3K/Akt/NF-kappa B and MAPK signals: In vivo and in vitro studies	INTERNATIONAL IMMUNOPHARMACOLOGY	2020	86				106713	10.1016/j.intimp.2020.106713	32590318
230	Shi, XJ; Han, L; Sun, TS; Zhang, F; Ji, SY; Zhang, M; Wang, XQ; Yang, WH	Silencing UHRF1 enhances cell autophagy to prevent articular chondrocytes from apoptosis in osteoarthritis through PI3K/AKT/mTOR signaling pathway	BIOCHEMICAL AND BIOPHYSICAL RESEARCH COMMUNICATIONS	2020	529	4	1018	1024		10.1016/j.bbrc.2020.06.032	32819559
231	Liu, YP; Zhang, MQ; Kong, DH; Wang, Y; Li, J; Liu, WJ; Fu, YL; Xu, J	High follicle-stimulating hormone levels accelerate cartilage damage of knee osteoarthritis in postmenopausal women through the PI3K/AKT/NF-kappa B pathway	FEBS OPEN BIO	2020	10	10	2235	2245		10.1002/2211-5463.12975	32911565
232	Jiang, RD; Zhang, XG; Li, YC; Zhou, HK; Wang, HH; Wang, F; Ma, HR; Cao, L	Identification of the Molecular Mechanisms of Salvia miltiorrhiza Relevant to the Treatment of Osteoarthritis Based on Network Pharmacology	DISCOVERY MEDICINE	2020	30	160	83	95			33382964
233	Wang, CL; Gao, Y; Zhang, ZK; Chen, C; Chi, QJ; Xu, K; Yang, L	Ursolic acid protects chondrocytes, exhibits anti-inflammatory properties via regulation of the NF-kappa B/NLRP3 inflammasome pathway and ameliorates osteoarthritis	BIOMEDICINE & PHARMACOTHERAPY	2020	130				110568	10.1016/j.biopha.2020.110568	32745911
234	Chen, CL; Yang, M; Chen, YJ; Wang, YY; Wang, K; Li, TX; Hu, Q; Zhang, WJ; Xia, JF	Astilbin-induced inhibition of the PI3K/AKT signaling pathway decelerates the progression of osteoarthritis	EXPERIMENTAL AND THERAPEUTIC MEDICINE	2020	20	4	3078	3083		10.3892/etm.2020.9048	32855675
235	Wang, JF; Chen, ZQ; Guan, ZP	Vaspin deficiency failed to promote the proliferation of BMSCs in osteoarthritis	INTERNATIONAL JOURNAL OF RHEUMATIC DISEASES	2021	24	1	90	95		10.1111/1756-185X.14010	33108071
236	Zhou, XD; Li, J; Zhou, YS; Yang, ZC; Yang, HY; Li, D; Zhang, JJ; Zhang, Y; Xu, NW; Huang, Y; Jiang, LF	Down-regulated ciRS-7/up-regulated miR-7 axis aggravated Cartilage degradation and autophagy defection by PI3K/AKT/mTOR activation mediated by IL-17A in osteoarthritis	AGING-US	2020	12	20	20163	20183		10.18632/aging.103731	33099538
237	Ke, H; Mou, XP; Xia, Q	Remifentanil repairs cartilage damage and reduces the degradation of cartilage matrix in post-traumatic osteoarthritis, and inhibits IL-1 beta-induced apoptosis of articular chondrocytes via inhibition of PI3K/AKT/NF-kappa B phosphorylation	ANNALS OF TRANSLATIONAL MEDICINE	2020	8	22			1487	10.21037/atm-20-6000	33313232
238	Arias, C; Saavedra, N; Leal, K; Vasquez, B; Abdalla, DSP; Salazar, LA	Histological Evaluation and Gene Expression Profiling of Autophagy-Related Genes for Cartilage of Young and Senescent Rats	INTERNATIONAL JOURNAL OF MOLECULAR SCIENCES	2020	21	22			8607	10.3390/ijms21228607	33203108
239	Wang, CL; Gao, Y; Zhang, ZK; Chi, QJ; Liu, YJ; Yang, L; Xu, K	Safflower yellow alleviates osteoarthritis and prevents inflammation by inhibiting PGE2 release and regulating NF-kappa B/SIRT1/AMPK signaling pathways	PHYTOMEDICINE	2020	78				153305	10.1016/j.phymed.2020.153305	32871523
240	Wang, B; Shao, ZX; Gu, MB; Ni, LB; Shi, YF; Yan, YZ; Wu, AM; Jin, HM; Chen, JX; Pan, XY; Xu, DL	Hydrogen sulfide protects against IL-1 beta-induced inflammation and mitochondrial dysfunction-related apoptosis in chondrocytes and ameliorates osteoarthritis	JOURNAL OF CELLULAR PHYSIOLOGY	2021	236	6	4369	4386		10.1002/jcp.30154	33164235
241	Li, HY; Zhao, XY; Wen, XZ; Zeng, AY; Mao, GP; Lin, RF; Hu, S; Liao, WM; Zhang, ZQ	Inhibition of miR-490-5p Promotes Human Adipose-Derived Stem Cells Chondrogenesis and Protects Chondrocytes via the PITPNM1/PI3K/AKT Axis	FRONTIERS IN CELL AND DEVELOPMENTAL BIOLOGY	2020	8				573221	10.3389/fcell.2020.573221	33240879
242	Huang, XS; Geng, K; Luo, SY; Liu, CB; Yang, KN; Zhai, AO; Yang, YH	Mechanism of Action of Acupotomy in Inhibiting Chondrocyte Apoptosis in Rabbits with KOA through the PI3K/Akt Signaling Pathway	EVIDENCE-BASED COMPLEMENTARY AND ALTERNATIVE MEDICINE	2020	2020				4241917	10.1155/2020/4241917	33224251
243	Lu, HW; Fu, CC; Kong, SY; Wang, XD; Sun, L; Lin, Z; Luo, P; Jin, HD	Maltol prevents the progression of osteoarthritis by targeting PI3K/Akt/NF-kappa B pathway: In vitro and in vivo studies	JOURNAL OF CELLULAR AND MOLECULAR MEDICINE	2021	25	1	499	509		10.1111/jcmm.16104	33211383
244	Wu, ZY; Lu, HP; Yao, J; Zhang, XH; Huang, YM; Ma, ST; Zou, K; Wei, Y; Yang, ZY; Li, J; Zhao, JM	撤稿声明: GABARAP promotes bone marrow mesenchymal stem cells-based the osteoarthritis cartilage regeneration through the inhibition of PI3K/AKT/mTOR signaling pathway (Retraction of Vol 234, Pg 21014, 2019)	JOURNAL OF CELLULAR PHYSIOLOGY	2021	236	5	4092	4092		10.1002/jcp.30181
245	Zhang, CX; Shao, ZX; Hu, XF; Chen, ZT; Li, BL; Jiang, RH; Bsoul, N; Chen, JX; Xu, C; Gao, WY	Inhibition of PI3K/Akt/NF-kappa B signaling by Aloin for ameliorating the progression of osteoarthritis: In vitro and in vivo studies	INTERNATIONAL IMMUNOPHARMACOLOGY	2020	89				107079	10.1016/j.intimp.2020.107079	33096361
246	Yu, KE; Alder, KD; Morris, MT; Munger, AM; Lee, I; Cahill, SV; Kwon, HK; Back, J; Lee, FY	Re-appraising the potential of naringin for natural, novel orthopedic biotherapies	THERAPEUTIC ADVANCES IN MUSCULOSKELETAL DISEASE	2020	12				1759720X20966135	10.1177/1759720X20966135	33343723
247	De Luna, A; Otahal, A; Nehrer, S	Mesenchymal Stromal Cell-Derived Extracellular Vesicles - Silver Linings for Cartilage Regeneration?	FRONTIERS IN CELL AND DEVELOPMENTAL BIOLOGY	2020	8				593386	10.3389/fcell.2020.593386	33363147
248	Li, SS; Stockl, S; Lukas, C; Gotz, J; Herrmann, M; Federlin, M; Grassel, S	hBMSC-Derived Extracellular Vesicles Attenuate IL-1 beta-Induced Catabolic Effects on OA-Chondrocytes by Regulating Pro-inflammatory Signaling Pathways	FRONTIERS IN BIOENGINEERING AND BIOTECHNOLOGY	2020	8				603598	10.3389/fbioe.2020.603598	33425869
249	Hou, CH; Tang, CH; Chen, PC; Liu, JF	Thrombospondin 2 Promotes IL-6 Production in Osteoarthritis Synovial Fibroblasts via the PI3K/AKT/NF-kappa B Pathway	JOURNAL OF INFLAMMATION RESEARCH	2021	14		5955	5967		10.2147/JIR.S314747	34803392
250	Deng, P; Liang, H; Xie, KM; Han, JL; Huang, FS; Liu, HY; Zhu, HJ; Huang, ZC; Wu, Q; Tao, JW; Li, L; Chen, ZJ	Study on the molecular mechanism of Guizhi Jia Shaoyao decoction for the treatment of knee osteoarthritis by utilizing network pharmacology and molecular docking technology	ALLERGOLOGIA ET IMMUNOPATHOLOGIA	2021	49	6	16	30		10.15586/aei.v49i6.484	34761652
251	Jiang, LF; Zhou, XD; Xu, K; Hu, PF; Bao, JP; Li, J; Zhu, JF; Wu, LD	miR-7/EGFR/MEGF9 axis regulates cartilage degradation in osteoarthritis via PI3K/AKT/mTOR signaling pathway	BIOENGINEERED	2021	12	1	8622	8634		10.1080/21655979.2021.1988362	34629037
252	Chen, DL; Zhang, GY; Li, Y; Zhang, M; He, Q; Yang, JZ; Wen, LF; Zou, XT; Li, ZQ; Wang, HB; Chen, P	Up-regulation of urinary exosomal hsa-microRNA-200b-3p and hsa-microRNA-206 in patients of steroid-induced osteonecrosis of femoral head	AMERICAN JOURNAL OF TRANSLATIONAL RESEARCH	2021	13	7	7574	7590			34377236
253	Hossain, MA; Adithan, A; Alam, MJ; Kopalli, SR; Kim, B; Kang, CW; Hwang, KC; Kim, JH	IGF-1 Facilitates Cartilage Reconstruction by Regulating PI3K/AKT, MAPK, and NF-kB Signaling in Rabbit Osteoarthritis	JOURNAL OF INFLAMMATION RESEARCH	2021	14		3555	3568		10.2147/JIR.S316756	34335042
254	Tang, YH; Li, YF; Xin, DW; Chen, L; Xiong, ZF; Yu, XZ	Icariin alleviates osteoarthritis by regulating autophagy of chondrocytes by mediating PI3K/AKT/mTOR signaling	BIOENGINEERED	2021	12	1	2984	2999		10.1080/21655979.2021.1943602	34167449
255	Zuo, DY; Tan, BT; Jia, GW; Wu, DD; Yu, LH; Jia, L	A treatment combined prussian blue nanoparticles with low-intensity pulsed ultrasound alleviates cartilage damage in knee osteoarthritis by initiating PI3K/Akt/mTOR pathway	AMERICAN JOURNAL OF TRANSLATIONAL RESEARCH	2021	13	5	3987	4006			34149994
256	Li, CS; Zheng, Z	Cartilage Targets of Knee Osteoarthritis Shared by Both Genders	INTERNATIONAL JOURNAL OF MOLECULAR SCIENCES	2021	22	2			569	10.3390/ijms22020569	33430025
257	Burgos, RA; Alarcon, P; Quiroga, J; Manosalva, C; Hancke, J	Andrographolide, an Anti-Inflammatory Multitarget Drug: All Roads Lead to Cellular Metabolism	MOLECULES	2021	26	1			5	10.3390/molecules26010005	33374961
258	Ju, SH; Tan, LR; Liu, PW; Tan, YL; Zhang, YT; Li, XH; Wang, MJ; He, BX	Scutellarin regulates osteoarthritis in vitro by inhibiting the PI3K/AKT/mTOR signaling pathway	MOLECULAR MEDICINE REPORTS	2021	23	1			83	10.3892/mmr.2020.11722	33236146
259	Sun, K; Luo, JH; Jing, XZ; Xiang, W; Guo, JC; Yao, XD; Liang, S; Guo, FJ; Xu, T	Hyperoside ameliorates the progression of osteoarthritis: An in vitro and in vivo study	PHYTOMEDICINE	2021	80				153387	10.1016/j.phymed.2020.153387	33130473
260	Jing, DD; Wu, W; Deng, XY; Peng, YZ; Yang, WB; Huang, DH; Shao, ZW; Zheng, D	FoxO1a mediated cadmium-induced annulus fibrosus cells apoptosis contributes to intervertebral disc degeneration in smoking	JOURNAL OF CELLULAR PHYSIOLOGY	2021	236	1	677	687		10.1002/jcp.29895	32654176
261	Jing, XZ; Lin, JM; Du, T; Jiang, ZS; Li, T; Wang, GD; Liu, XY; Cui, XG; Sun, K	Iron Overload Is Associated With Accelerated Progression of Osteoarthritis: The Role of DMT1 Mediated Iron Homeostasis	FRONTIERS IN CELL AND DEVELOPMENTAL BIOLOGY	2021	8				594509	10.3389/fcell.2020.594509	33469535
262	Zheng, LL; Chen, WS; Xian, GY; Pan, BQ; Ye, YY; Gu, MH; Ma, YY; Zhang, ZJ; Sheng, PY	Identification of abnormally methylated-differentially expressed genes and pathways in osteoarthritis: a comprehensive bioinformatic study	CLINICAL RHEUMATOLOGY	2021	40	8	3247	3256		10.1007/s10067-020-05539-w	33420869
263	Zheng, LL; Zhang, ZJ; Sheng, PY; Mobasheri, A	The role of metabolism in chondrocyte dysfunction and the progression of osteoarthritis	AGEING RESEARCH REVIEWS	2021	66				101249	10.1016/j.arr.2020.101249	33383189
264	Zhang, W; Yin, GY; Zhao, HP; Ling, HZ; Xie, Z; Xiao, CP; Chen, Y; Lin, YF; Jiang, T; Jin, SW; Wang, JG; Yang, XY	Secreted KIAA1199 promotes the progression of rheumatoid arthritis by mediating hyaluronic acid degradation in an ANXA1-dependent manner	CELL DEATH & DISEASE	2021	12	1			102	10.1038/s41419-021-03393-5	33473125
265	Fisher, L	撤稿声明: Salvianolic acid B inhibits inflammatory response and cell apoptosis via the PI3K/Akt signaling pathway in IL-1 beta-induced osteoarthritis chondrocytes (Retraction of Vol 8, Pg 36422, 2018)	RSC ADVANCES	2021	11	8	4441	4441		10.1039/d1ra90026a	35426988
266	Xu, K; He, YZ; Moqbel, SAA; Zhou, X; Wu, LD; Bao, JP	SIRT3 ameliorates osteoarthritis via regulating chondrocyte autophagy and apoptosis through the PI3K/Akt/mTOR pathway	INTERNATIONAL JOURNAL OF BIOLOGICAL MACROMOLECULES	2021	175		351	360		10.1016/j.ijbiomac.2021.02.029	33556400
267	Feng, CQ; Zhao, M; Jiang, LM; Hu, Z; Fan, XH	Mechanism of Modified Danggui Sini Decoction for Knee Osteoarthritis Based on Network Pharmacology and Molecular Docking	EVIDENCE-BASED COMPLEMENTARY AND ALTERNATIVE MEDICINE	2021	2021				6680637	10.1155/2021/6680637	33628311
268	Cheng, C; Tian, J; Zhang, FJ; Deng, ZH; Tu, M; Li, LJ; Yang, H; Xiao, K; Guo, W; Yang, RQ; Gao, SG; Zhou, ZH	WISP1 Protects Against Chondrocyte Senescence and Apoptosis by Regulating alpha v beta 3 and PI3K/Akt Pathway in Osteoarthritis	DNA AND CELL BIOLOGY	2021	40	4	629	637		10.1089/dna.2020.5926	33646053
269	Tian, YC; Gou, J; Zhang, H; Lu, JH; Jin, ZZ; Jia, SS; Bai, LH	The anti-inflammatory effects of 15-HETE on osteoarthritis during treadmill exercise	LIFE SCIENCES	2021	273				119260	10.1016/j.lfs.2021.119260	33636171
270	Zhang, W; Hu, CF; Zhang, C; Luo, CF; Zhong, B; Yu, XW	MiRNA-132 regulates the development of osteoarthritis in correlation with the modulation of PTEN/PI3K/AKT signaling	BMC GERIATRICS	2021	21	1			175	10.1186/s12877-021-02046-8	33691628
271	Lin, YY; Ko, CY; Liu, SC; Wang, YH; Hsu, CJ; Tsai, CH; Wu, TJ; Tang, CH	miR-144-3p ameliorates the progression of osteoarthritis by targeting IL-1 beta: Potential therapeutic implications	JOURNAL OF CELLULAR PHYSIOLOGY	2021	236	10	6988	7000		10.1002/jcp.30361	33772768
272	Liu, YJ; Zhao, D; Wang, X; Dong, Y; Ding, FP	LncRNA KCNQ1OT1 attenuates osteoarthritic chondrocyte dysfunction via the miR-218-5p/PIK3C2A axis	CELL AND TISSUE RESEARCH	2021	385	1	115	126		10.1007/s00441-021-03441-8	33783609
273	Zhang, C; Wang, YH; Sun, K; Yu, DZ; Tian, SQ	Effects of Melatonin on Osteogenic Differentiation of Bone Marrow Mesenchymal Stem Cells in Inflammatory Environment by Regulating Mammalian Target of Rapamycin/Phosphatidylinositol 3-Kinase/Protein Kinase B Signaling	JOURNAL OF BIOMATERIALS AND TISSUE ENGINEERING	2021	11	4	749	755		10.1166/jbt.2021.2579
274	Zhou, SQ; Wen, HY; Han, XT; Li, HH	Phillygenin protects against osteoarthritis by repressing inflammation via PI3K/Akt/NF-?B signaling: In vitro and vivo studies	JOURNAL OF FUNCTIONAL FOODS	2021	80				104456	10.1016/j.jff.2021.104456
275	Zhang, Y; Weng, QY; Chen, JM; Li, M; Han, JM	Oroxylin A attenuates IL-1 beta-induced inflammatory reaction via inhibiting the activation of the ERK and PI3K/AKT signaling pathways in osteoarthritis chondrocytes	EXPERIMENTAL AND THERAPEUTIC MEDICINE	2021	21	4			388	10.3892/etm.2021.9819	33680110
276	Xie, JX; Deng, ZQ; Alahdal, M; Liu, JQ; Zhao, Z; Chen, XQ; Wang, GH; Hu, XT; Duan, L; Wang, DP; Li, WC	Screening and verification of hub genes involved in osteoarthritis using bioinformatics	EXPERIMENTAL AND THERAPEUTIC MEDICINE	2021	21	4			330	10.3892/etm.2021.9761	33732303
277	Zhou, HK; Li, GQ; Wang, Y; Jiang, RD; Li, YC; Wang, HH; Wang, F; Ma, HR; Cao, L	Microbial Metabolite Sodium Butyrate Attenuates Cartilage Degradation by Restoring Impaired Autophagy and Autophagic Flux in Osteoarthritis Development	FRONTIERS IN PHARMACOLOGY	2021	12				659597	10.3389/fphar.2021.659597	33897442
278	Baek, A; Jung, SH; Pyo, S; Kim, SY; Jo, S; Kim, L; Lee, EY; Kim, SH; Cho, SR	3 '-Sialyllactose Protects SW1353 Chondrocytic Cells From Interleukin-1 beta-Induced Oxidative Stress and Inflammation	FRONTIERS IN PHARMACOLOGY	2021	12				609817	10.3389/fphar.2021.609817	33912037
279	Yi, P; Xu, XF; Yao, JW; Qiu, B	Analysis of mRNA Expression and DNA Methylation Datasets According to the Genomic Distribution of CpG Sites in Osteoarthritis	FRONTIERS IN GENETICS	2021	12				618803	10.3389/fgene.2021.618803	33936160
280	Wu, ZY; Zhang, XH; Li, ZT; Wen, ZP; Lin, YC	Activation of autophagy contributes to the protective effects of lycopene against oxidative stress-induced apoptosis in rat chondrocytes	PHYTOTHERAPY RESEARCH	2021	35	7	4032	4045		10.1002/ptr.7127	33860572
281	He, LJ; Pan, YA; Yu, JP; Wang, B; Dai, GL; Ying, XZ	Decursin alleviates the aggravation of osteoarthritis via inhibiting PI3K-Akt and NF-kB signal pathway	INTERNATIONAL IMMUNOPHARMACOLOGY	2021	97				107657	10.1016/j.intimp.2021.107657	33878544
282	Monibi, FA; Pannellini, T; Otero, M; Warren, RF; Rodeo, SA	Histologic and molecular features in pathologic human menisci from knees with and without osteoarthritis	JOURNAL OF ORTHOPAEDIC RESEARCH	2022	40	2	504	512		10.1002/jor.25047	33792974
283	Chen, GY; Chen, JQ; Liu, XY; Xu, Y; Luo, J; Wang, YF; Zhou, TL; Yan, ZR; Zhou, L; Tao, QW	Total Flavonoids of Rhizoma Drynariae Restore the MMP/TIMP Balance in Models of Osteoarthritis by Inhibiting the Activation of the NF-kappa B and PI3K/AKT Pathways	EVIDENCE-BASED COMPLEMENTARY AND ALTERNATIVE MEDICINE	2021	2021				6634837	10.1155/2021/6634837	33995548
284	Sun, L; Zheng, W; Liu, QD; Ge, L	Valproic Acid Protects Chondrocytes from LPS-Stimulated Damage via Regulating miR-302d-3p/ITGB4 Axis and Mediating the PI3K-AKT Signaling Pathway	FRONTIERS IN MOLECULAR BIOSCIENCES	2021	8				633315	10.3389/fmolb.2021.633315	33968981
285	Li, SS; Stockl, S; Lukas, C; Herrmann, M; Brochhausen, C; Konig, MA; Johnstone, B; Grassel, S	Curcumin-primed human BMSC-derived extracellular vesicles reverse IL-1 beta-induced catabolic responses of OA chondrocytes by upregulating miR-126-3p	STEM CELL RESEARCH & THERAPY	2021	12	1			252	10.1186/s13287-021-02317-6	33926561
286	Cao, CX; Zhang, Y; Cheng, J; Wu, F; Niu, XY; Hu, XQ; Duan, XN; Fu, X; Zhang, JY; Zhang, X; Ao, YF	beta-Arrestin2 Inhibits the Apoptosis and Facilitates the Proliferation of Fibroblast-like Synoviocytes in Diffuse-type Tenosynovial Giant Cell Tumor	CANCER GENOMICS & PROTEOMICS	2021	18	3	461	470		10.21873/cgp.20272	33994368
287	Zhang, XF; Ma, JX; Wang, YL; Ma, XL	Calcyclin (S100A6) Attenuates Inflammatory Response and Mediates Apoptosis of Chondrocytes in Osteoarthritis via the PI3K/AKT Pathway	ORTHOPAEDIC SURGERY	2021	13	3	1094	1101		10.1111/os.12990	33942537
288	Cheng, BF; Feng, X; Gao, YX; Jian, SQ; Liu, SR; Wang, MA; Xie, YF; Wang, L; Feng, ZW; Yang, HJ	Neural Cell Adhesion Molecule Regulates Osteoblastic Differentiation Through Wnt/beta-Catenin and PI3K-Akt Signaling Pathways in MC3T3-E1 Cells	FRONTIERS IN ENDOCRINOLOGY	2021	12				657953	10.3389/fendo.2021.657953	34054729
289	Aihaiti, Y; Song Cai, Y; Tuerhong, X; Ni Yang, Y; Ma, Y; Shi Zheng, H; Xu, K; Xu, P	Therapeutic Effects of Naringin in Rheumatoid Arthritis: Network Pharmacology and Experimental Validation	FRONTIERS IN PHARMACOLOGY	2021	12				672054	10.3389/fphar.2021.672054	34054546
290	Sha, YQ; Cai, WJ; Khalid, AM; Chi, QJ; Wang, J; Sun, T; Wang, CL	Pretreatment with mechano growth factor E peptide attenuates osteoarthritis through improving cell proliferation and extracellular matrix synthesis in chondrocytes under severe hypoxia	INTERNATIONAL IMMUNOPHARMACOLOGY	2021	97				107628	10.1016/j.intimp.2021.107628	34015701
291	Yan, JY; Ni, BW; Sheng, GH; Zhang, YC; Xiao, YF; Ma, YZ; Li, H; Wu, H; Tu, C	Rhoifolin Ameliorates Osteoarthritis via Regulating Autophagy	FRONTIERS IN PHARMACOLOGY	2021	12				661072	10.3389/fphar.2021.661072	34122080
292	Shin, Y; Subramaniyam, S; Chun, JM; Jeon, JH; Hong, JM; Jung, H; Seong, B; Kim, C	Genome-Wide Differential Methylation Profiles from Two Terpene-Rich Medicinal Plant Extracts Administered in Osteoarthritis Rats	PLANTS-BASEL	2021	10	6			1132	10.3390/plants10061132	34199631
293	Khumukcham, SS; Manavathi, B	Two decades of a protooncogene HPIP/PBXIP1: Uncovering the tale from germ cell to cancer	BIOCHIMICA ET BIOPHYSICA ACTA-REVIEWS ON CANCER	2021	1876	1			188576	10.1016/j.bbcan.2021.188576	34090932
294	Xiao, P; Zhu, X; Sun, JP; Zhang, YH; Qiu, WJ; Li, JQ; Wu, XJ	Cartilage tissue miR-214-3p regulates the TrkB/ShcB pathway paracrine VEGF to promote endothelial cell migration and angiogenesis	BONE	2021	151				116034	10.1016/j.bone.2021.116034	34107348
295	Han, GT; Zhang, YB; Li, HH	The Combination Treatment of Curcumin and Probucol Protects Chondrocytes from TNF-alpha Induced Inflammation by Enhancing Autophagy and Reducing Apoptosis via the PI3K-Akt-mTOR Pathway	OXIDATIVE MEDICINE AND CELLULAR LONGEVITY	2021	2021				5558066	10.1155/2021/5558066	34257809
296	Huang, LW; Huang, TC; Hu, YC; Hsieh, BS; Cheng, HL; Chiu, PR; Chang, KL	S-Equol Protects Chondrocytes against Sodium Nitroprusside-Caused Matrix Loss and Apoptosis through Activating PI3K/Akt Pathway	INTERNATIONAL JOURNAL OF MOLECULAR SCIENCES	2021	22	13			7054	10.3390/ijms22137054	34209006
297	Chen, WJ; Lin, TY; He, Q; Yang, P; Zhang, GY; Huang, FY; Wang, ZH; Peng, H; Li, BL; Liang, D; Wang, HB	Study on the potential active components and molecular mechanism of Xiao Huoluo Pills in the treatment of cartilage degeneration of knee osteoarthritis based on bioinformatics analysis and molecular docking technology	JOURNAL OF ORTHOPAEDIC SURGERY AND RESEARCH	2021	16	1			460	10.1186/s13018-021-02552-w	34273999
298	Efferth, T; Oesch, F	The immunosuppressive activity of artemisinin-type drugs towards inflammatory and autoimmune diseases	MEDICINAL RESEARCH REVIEWS	2021	41	6	3023	3061		10.1002/med.21842	34288018
299	Lu, XL; Wu, JL; Qin, YN; Liang, JL; Qian, H; Song, JD; Qu, CJ; Liu, RY	Identification of N-glycoproteins of hip cartilage in patients with osteonecrosis of femoral head using quantitative glycoproteomics	INTERNATIONAL JOURNAL OF BIOLOGICAL MACROMOLECULES	2021	187		892	902		10.1016/j.ijbiomac.2021.07.159	34331982
300	Farooqi, AA; Naureen, H; Zahid, R; Youssef, L; Attar, R; Xu, BJ	Cancer chemopreventive role of fisetin: Regulation of cell signaling pathways in different cancers	PHARMACOLOGICAL RESEARCH	2021	172				105784	10.1016/j.phrs.2021.105784	34302980
301	Wen, HY; Zhou, SQ; Li, JP; Peng, F; Han, XT; Li, HH	Nuciferine attenuates the progression of osteoarthritis by targeting PI3K/Akt/NF-kappa B signaling pathway	JOURNAL OF FUNCTIONAL FOODS	2021	86				104682	10.1016/j.jff.2021.104682
302	Chang, L; Yao, H; Yao, Z; Ho, KKW; Ong, MTY; Dai, BY; Tong, WX; Xu, JK; Qin, L	Comprehensive Analysis of Key Genes, Signaling Pathways and miRNAs in Human Knee Osteoarthritis: Based on Bioinformatics	FRONTIERS IN PHARMACOLOGY	2021	12					10.3389/fphar.2021.730587	34497524
303	Chen, QY; Fan, K; Chen, X; Xie, XB; Huang, L; Song, GB; Qi, WZ	Ezrin regulates synovial angiogenesis in rheumatoid arthritis through YAP and Akt signalling	JOURNAL OF CELLULAR AND MOLECULAR MEDICINE	2021	25	19	9378	9389		10.1111/jcmm.16877	34459110
304	Wu, W; Zou, J	Studies on the Role of circRNAs in Osteoarthritis	BIOMED RESEARCH INTERNATIONAL	2021	2021				8231414	10.1155/2021/8231414	34527744
305	Pei, WB; Huang, XJ; Ni, BW; Zhang, R; Niu, GY; You, HB	Selective STAT3 Inhibitor Alantolactone Ameliorates Osteoarthritis via Regulating Chondrocyte Autophagy and Cartilage Homeostasis	FRONTIERS IN PHARMACOLOGY	2021	12				730312	10.3389/fphar.2021.730312	34650433
306	Lee, KT; Chen, BC; Liu, SC; Lin, YY; Tsai, CH; Ko, CY; Tang, CH; Tung, KC	Nesfatin-1 facilitates IL-1 beta production in osteoarthritis synovial fibroblasts by suppressing miR-204-5p synthesis through the AP-1 and NF-kappa B pathways	AGING-US	2021	13	18	22490	22501			34560673
307	Xie, W; Jiang, LY; Huang, XY; Shang, HX; Gao, MH; You, W; Tan, JF; Yan, H; Sun, W	lncRNA MEG8 is downregulated in osteoarthritis and regulates chondrocyte cell proliferation, apoptosis and inflammation	EXPERIMENTAL AND THERAPEUTIC MEDICINE	2021	22	4			1153	10.3892/etm.2021.10587	34504598
308	Long, ZY; Xiang, W; Li, J; Yang, TJ; Yu, GP	Exploring the Mechanism of Resveratrol in Reducing the Soft Tissue Damage of Osteoarthritis Based on Network Pharmacology and Experimental Pharmacology	EVIDENCE-BASED COMPLEMENTARY AND ALTERNATIVE MEDICINE	2021	2021				9931957	10.1155/2021/9931957	34646331
309	Bonet, IJM; Khomula, EV; Araldi, D; Green, PG; Levine, JD	PI3K gamma/AKT Signaling in High Molecular Weight Hyaluronan (HMWH)-Induced Anti-Hyperalgesia and Reversal of Nociceptor Sensitization	JOURNAL OF NEUROSCIENCE	2021	41	40	8414	8426		10.1523/JNEUROSCI.1189-21.2021	34417329
310	Ding, R; Zhou, JS; Xu, JG; Lu, HJ; Zhang, TT; Xiang, X; Shi, Z	Circ_0045714/miR-331-3p interaction affects IL-1 beta-evoked human articular chondrocyte injury through regulating PIK3R3 in a ceRNA regulatory cascade	JOURNAL OF ORTHOPAEDIC SURGERY AND RESEARCH	2021	16	1			595	10.1186/s13018-021-02738-2	34649564
311	Wu, C; Luo, JY; Liu, YX; Fan, JN; Shang, XW; Liu, RG; Ye, C; Yang, JH; Cao, H	Doxorubicin suppresses chondrocyte differentiation by stimulating ROS production	EUROPEAN JOURNAL OF PHARMACEUTICAL SCIENCES	2021	167				106013	10.1016/j.ejps.2021.106013	34547383
312	Wu, ZY; Du, G; Lin, YC	Identifying hub genes and immune infiltration of osteoarthritis using comprehensive bioinformatics analysis	JOURNAL OF ORTHOPAEDIC SURGERY AND RESEARCH	2021	16	1			630	10.1186/s13018-021-02796-6	34670585
313	Li, SL; Liu, J; Liu, SY; Jiao, WJ; Wang, XH	Chitosan oligosaccharides packaged into rat adipose mesenchymal stem cells-derived extracellular vesicles facilitating cartilage injury repair and alleviating osteoarthritis	JOURNAL OF NANOBIOTECHNOLOGY	2021	19	1			343	10.1186/s12951-021-01086-x	34702302
314	Ni, BW; Pei, WB; Qu, YK; Zhang, R; Chu, XY; Wang, YG; Huang, XJ; You, HB	MCC950, the NLRP3 Inhibitor, Protects against Cartilage Degradation in a Mouse Model of Osteoarthritis	OXIDATIVE MEDICINE AND CELLULAR LONGEVITY	2021	2021				4139048	10.1155/2021/4139048	34777685
315	Shen, QH; Xiao, YW; Cheng, B; Sun, ZY; Hu, Y; Yang, HF; Luo, YW	PRMT1 promotes extracellular matrix degradation and apoptosis of chondrocytes in temporomandibular joint osteoarthritis via the AKT/ FOXO1 signaling pathway	INTERNATIONAL JOURNAL OF BIOCHEMISTRY & CELL BIOLOGY	2021	141				106112	10.1016/j.biocel.2021.106112	34715362
316	Chen, GY; Liu, XY; Chen, JQ; Yu, XB; Luo, J; Yan, ZR; Tao, QW	Prediction of Rhizoma Drynariae Targets in the Treatment of Osteoarthritis Based on Network Pharmacology and Experimental Verification	EVIDENCE-BASED COMPLEMENTARY AND ALTERNATIVE MEDICINE	2021	2021				5233462	10.1155/2021/5233462	34840589
317	Zha, XDW; Ma, J; Liu, CZ; Yang, SL; Lu, C; Li, DC; Dong, ZN; Zhao, HT; Wei, SQ; Pei, XW; Liu, WB; Li, KW	Exosomes Derived from M2 Macrophages Exert a Therapeutic Effect via Inhibition of the PI3K/AKT/mTOR Pathway in Rats with Knee Osteoarthritic	BIOMED RESEARCH INTERNATIONAL	2021	2021				7218067	10.1155/2021/7218067	34926690
318	Xiong, SL; Zhao, Y; Xu, TT	DNA methyltransferase 3 beta mediates the methylation of the microRNA-34a promoter and enhances chondrocyte viability in osteoarthritis	BIOENGINEERED	2021	12	2	11138	11155		10.1080/21655979.2021.2005308	34783292
319	Lin, W; Kang, HJ; Niu, YZ; Niu, JH; Fan, CY; Feng, XK; Wang, F	Cartilage degeneration is associated with activation of the PI3K/AKT signaling pathway in a growing rat experimental model of developmental trochlear dysplasia	JOURNAL OF ADVANCED RESEARCH	2022	35		109	116		10.1016/j.jare.2021.04.006	35003796
320	Wen, CY; Lin, LP; Zou, R; Lin, FQ; Liu, YB	Mesenchymal stem cell-derived exosome mediated long non-coding RNA KLF3-AS1 represses autophagy and apoptosis of chondrocytes in osteoarthritis	CELL CYCLE	2022	21	3	289	303		10.1080/15384101.2021.2019411	34964696
321	Li, BJ; Zheng, J	A Bibliometric and Knowledge Map Analysis of Osteoarthritis Signaling Pathways from 2012 to 2022	JOURNAL OF PAIN RESEARCH	2022	15		3833	3846		10.2147/JPR.S385482	36510617
322	Fu, XJ; He, SJ; Wang, L; Xue, YY; Qiao, SG; An, JZ; Xia, TT	Madecassic Acid Ameliorates the Progression of Osteoarthritis: An in vitro and in vivo Study	DRUG DESIGN DEVELOPMENT AND THERAPY	2022	16		3793	3804		10.2147/DDDT.S383632	36345305
323	Zhang, XY; Chen, RL; Liao, ZL; Zhu, Y; Chen, YP; Liu, JH; Chen, X	The Xiaogu San Attenuates Pain and Cartilage Damage in Rats with Monosodium Iodoacetate Induced Osteoarthritis	COMBINATORIAL CHEMISTRY & HIGH THROUGHPUT SCREENING	2022	25	11	1914	1951		10.2174/1386207325666211008130312	34629040
324	Wang, Y; Zhao, H; Jia, SS; Wang, Q; Yao, WY; Yang, Y; Bai, LH	Senomorphic agent pterostilbene ameliorates osteoarthritis through the PI3K/AKT/NF-?B axis: an in vitro and in vivo study	AMERICAN JOURNAL OF TRANSLATIONAL RESEARCH	2022	14	8	5243	+			36105068
325	Han, H; Chen, M; Li, ZY; Zhou, SQ; Wu, YB; Wei, J	Corosolic Acid Protects Rat Chondrocytes Against IL-1 beta-Induced ECM Degradation by Activating Autophagy via PI3K/AKT/mTOR Pathway and Ameliorates Rat Osteoarthritis	DRUG DESIGN DEVELOPMENT AND THERAPY	2022	16		2627	2637		10.2147/DDDT.S365279	35965964
326	Li, S; Wang, XQ; Li, JX; Wei, WZ; Liu, J	Identification and Molecular Mechanisms Study of Genes Associated with Osteoarthritis: A Comprehensive Bioinformatic Study of Cartilage and Synovium	CRITICAL REVIEWS IN EUKARYOTIC GENE EXPRESSION	2022	32	2	25	38			35381129
327	Wu, XM; Bian, B; Lin, ZF; Wu, CX; Sun, YX; Pan, Y; Dai, Y; Lui, TH; Zhuang, TF; Pan, XH	Identification of exosomal mRNA, lncRNA and circRNA signatures in an osteoarthritis synovial fluid-exosomal study	EXPERIMENTAL CELL RESEARCH	2022	410	1			112881	10.1016/j.yexcr.2021.112881	34780784
328	Wang, XB; Yang, J; Liu, HG; Liu, JD; Wang, LJ	Mechanism of Baicalein in the treatment of arthritis by regulating JNK/ERK/p38MAPK and PI3K/Akt signaling pathways	FOOD SCIENCE AND TECHNOLOGY	2022	42				e16021	10.1590/fst.16021
329	Zhang, HJ; Zheng, WD; Li, D; Zheng, J	MiR-379-5p Promotes Chondrocyte Proliferation via Inhibition of PI3K/Akt Pathway by Targeting YBX 1 in Osteoarthritis	CARTILAGE	2022	13	1				10.1177/19476035221074024	35255737
330	Jayakumar, T; Lin, KC; Chang, CC; Hsia, CW; Manubolu, M; Huang, WC; Sheu, JR; Hsia, CH	Targeting MAPK/NF-kappa B Pathways in Anti-Inflammatory Potential of Rutaecarpine: Impact on Src/FAK-Mediated Macrophage Migration	INTERNATIONAL JOURNAL OF MOLECULAR SCIENCES	2022	23	1			92	10.3390/ijms23010092	35008520
331	Yi, NX; Mi, YL; Xu, XT; Li, NP; Zeng, F; Yan, K; Tan, KY; Kuang, GY; Lu, M	Baicalein Alleviates Osteoarthritis Progression in Mice by Protecting Subchondral Bone and Suppressing Chondrocyte Apoptosis Based on Network Pharmacology	FRONTIERS IN PHARMACOLOGY	2022	12				788392	10.3389/fphar.2021.788392	35082670
332	Wu, XX; Fan, XW; Crawford, R; Xiao, Y; Prasadam, I	The Metabolic Landscape in Osteoarthritis	AGING AND DISEASE							10.14336/AD.2021.1228	35855332
333	Lin, CX; Chen, Z; Guo, D; Zhou, LX; Lin, SP; Li, CC; Li, SX; Wang, XJ; Lin, BD; Ding, Y	Increased expression of osteopontin in subchondral bone promotes bone turnover and remodeling, and accelerates the progression of OA in a mouse model	AGING-US	2022	14	1	253	271			34982732
334	Li, KL; Yan, GH; Huang, HJ; Zheng, MJ; Ma, K; Cui, XF; Lu, DJ; Zheng, L; Zhu, B; Cheng, JW; Zhao, JM	Anti-inflammatory and immunomodulatory effects of the extracellular vesicles derived from human umbilical cord mesenchymal stem cells on osteoarthritis via M2 macrophages	JOURNAL OF NANOBIOTECHNOLOGY	2022	20	1			38	10.1186/s12951-021-01236-1	35057811
335	Han, YG; Wu, J; Gong, ZY; Zhou, YQ; Li, HB; Chen, Y; Qian, QR	Identification and development of the novel 7-genes diagnostic signature by integrating multi cohorts based on osteoarthritis	HEREDITAS	2022	159	1			10	10.1186/s41065-022-00226-z	35093162
336	Luobu, Z; Wang, L; Jiang, D; Liao, T; Luobu, C; Qunpei, L	CircSCAPER contributes to IL-1 beta-induced osteoarthritis in vitro via miR-140-3p/EZH2 axis	BONE & JOINT RESEARCH	2022	11	2	61	72		10.1302/2046-3758.112.BJR-2020-0482.R2	35103493
337	Zeng, ZH; Dai, Y; Deng, S; Zou, SB; Dou, TY; Wei, F	Synovial mesenchymal stem cell-derived extracellular vesicles alleviate chondrocyte damage during osteoarthritis through rnicroRNA-130b-3p-mediated inhibition of the LRP12/AKT/beta-catenin axis	IMMUNOPHARMACOLOGY AND IMMUNOTOXICOLOGY	2022	44	2	247	260		10.1080/08923973.2022.2038192	35174753
338	Lu, Y; Chen, JL; Li, LH; Cao, YM; Zhao, Y; Nie, XY; Ding, CH	Hierarchical functional nanoparticles boost osteoarthritis therapy by utilizing joint-resident mesenchymal stem cells	JOURNAL OF NANOBIOTECHNOLOGY	2022	20	1			89	10.1186/s12951-022-01297-w	35183192
339	Zheng, WW; Li, XL; Li, J; Wang, XY; Liu, DQ; Zhai, LD; Ding, BB; Li, G; Sun, YT; Yokota, RO; Zhang, P	Mechanical loading mitigates osteoarthritis symptoms by regulating the inflammatory microenvironment in a mouse model	ANNALS OF THE NEW YORK ACADEMY OF SCIENCES	2022	1512	1	141	153		10.1111/nyas.14760	35220598
340	Aladal, M; You, W; Huang, RX; Huang, JH; Deng, ZQ; Duan, L; Wang, DP; Li, WC; Sun, W	Insights into the implementation of Fibronectin 1 in the cartilage tissue engineering	BIOMEDICINE & PHARMACOTHERAPY	2022	148				112782	10.1016/j.biopha.2022.112782	35248846
341	Liu, SC; Tsai, CH; Wang, YH; Su, CM; Wu, HC; Fong, YC; Yang, SF; Tang, CH	Melatonin abolished proinflammatory factor expression and antagonized osteoarthritis progression in vivo	CELL DEATH & DISEASE	2022	13	3			215	10.1038/s41419-022-04656-5	35256585
342	Wu, SS; Hao, LJ; Shi, YY; Lu, ZJ; Yu, JL; Jiang, SQ; Liu, QL; Wang, T; Guo, SY; Li, P; Li, F	Network Pharmacology-Based Analysis on the Effects and Mechanism of the Wang-Bi Capsule for Rheumatoid Arthritis and Osteoarthritis	ACS OMEGA	2022	7	9	7825	7836		10.1021/acsomega.1c06729	35284738
343	Jia, SS; Yang, Y; Bai, YS; Wei, YL; Zhang, H; Tian, YC; Liu, JB; Bai, LH	Mechanical Stimulation Protects Against Chondrocyte Pyroptosis Through Irisin-Induced Suppression of PI3K/Akt/NF-kappa B Signal Pathway in Osteoarthritis	FRONTIERS IN CELL AND DEVELOPMENTAL BIOLOGY	2022	10				797855	10.3389/fcell.2022.797855	35356271
344	Jiang, WH; Jin, YY; Zhang, SW; Ding, Y; Huo, KL; Yang, JJ; Zhao, L; Nian, BN; Zhong, TP; Lu, WQ; Zhang, HK; Cao, X; Shah, KM; Wang, N; Liu, MY; Luo, J	PGE2 activates EP4 in subchondral bone osteoclasts to regulate osteoarthritis	BONE RESEARCH	2022	10	1			27	10.1038/s41413-022-00201-4	35260562
345	Hossain, MA; Alam, MJ; Kim, B; Kang, CW; Kim, JH	Ginsenoside-Rb1 prevents bone cartilage destruction through down-regulation of p-Akt, p-P38, and p-P65 signaling in rabbit	PHYTOMEDICINE	2022	100				154039	10.1016/j.phymed.2022.154039	35344713
346	Shen, LJ; Ji, C; Lin, J; Yang, HP	Regulation of circADAMTS6-miR-324-5p-PIK3R3 ceRNA pathway may be a novel mechanism of IL-1 beta-induced osteoarthritic chondrocytes	JOURNAL OF BONE AND MINERAL METABOLISM	2022	40	3	389	401		10.1007/s00774-021-01308-0	35333985
347	Chen, JG; Huang, TY; Liu, RQ; Wang, CY; Jiang, HY; Sun, HY	Congenital microtia patients: the genetically engineered exosomes released from porous gelatin methacryloyl hydrogel for downstream small RNA profiling, functional modulation of microtia chondrocytes and tissue-engineered ear cartilage regeneration	JOURNAL OF NANOBIOTECHNOLOGY	2022	20	1			164	10.1186/s12951-022-01352-6	35346221
348	Chen, ZX; Zhou, L; Ge, YZ; Chen, JJ; Du, WX; Xiao, LW; Tong, PJ; Huang, JF; Shan, LT; Efferth, T	Fuzi decoction ameliorates pain and cartilage degeneration of osteoarthritic rats through PI3K-Akt signaling pathway and its clinical retrospective evidence	PHYTOMEDICINE	2022	100				154071	10.1016/j.phymed.2022.154071	35378415
349	Jiang, WJ; Wang, XY; Su, SW; Du, S; Song, HQ	Identifying the shared genes and KEGG pathways of Resolvin D1-targeted network and osteoarthritis using bioinformatics	BIOENGINEERED	2022	13	4	9839	9854		10.1080/21655979.2022.2061288	35436417
350	Klampfleuthner, FA; Lotz, B; Richter, W; Diederichs, S	DIFFERENTIAL PI3K/AKT ACTIVITY IN ENDOCHONDRAL VS. CHONDRAL DEVELOPMENT IN VITRO	OSTEOARTHRITIS AND CARTILAGE	2022	30		S162	S162
351	Hu, W; Mao, C; Sheng, WB	The protective effect of kirenol in osteoarthritis: an in vitro and in vivo study	JOURNAL OF ORTHOPAEDIC SURGERY AND RESEARCH	2022	17	1			195	10.1186/s13018-022-03063-y	35365162
352	Chen, ZF; Shen, K; Zheng, ZY; Zhou, JC; Zhao, SJ; Song, HH; Liu, JX; Zhao, X; Liu, F; Zuo, Q	Kindlin-2 Promotes Chondrogenesis and Ameliorates IL-1beta-Induced Inflammation in Chondrocytes Cocultured with BMSCs in the Direct Contact Coculture System	OXIDATIVE MEDICINE AND CELLULAR LONGEVITY	2022	2022				3156245	10.1155/2022/3156245	35450413
353	Xiang, C; Liao, YL; Chen, ZY; Xiao, B; Zhao, ZY; Li, AY; Xia, Y; Wang, PX; Li, H; Xiao, T	Network Pharmacology and Molecular Docking to Elucidate the Potential Mechanism of Ligusticum Chuanxiong Against Osteoarthritis	FRONTIERS IN PHARMACOLOGY	2022	13				854215	10.3389/fphar.2022.854215	35496280
354	Lou, HK; Zhang, Y; Fang, JL; Jin, Y	Network Pharmacology-Based Prediction and Verification of the Potential Targets of Pinoresinol Diglucoside for OA Treatment	EVIDENCE-BASED COMPLEMENTARY AND ALTERNATIVE MEDICINE	2022	2022				9733742	10.1155/2022/9733742	35469160
355	Luo, Y; Wu, ZG; Chen, S; Luo, HH; Mo, XY; Wang, Y; Tang, JB	Protein N-glycosylation aberrations and glycoproteomic network alterations in osteoarthritis and osteoarthritis with type 2 diabetes	SCIENTIFIC REPORTS	2022	12	1			6977	10.1038/s41598-022-10996-1	35484284
356	Liu, T; Cao, XZ; Cao, DM	Combination of UHPLC-Q Exactive-Orbitrap MS and network pharmacology to reveal the mechanism of Eucommia ulmoides leaves in the treatment of osteoarthritis	JOURNAL OF FOOD BIOCHEMISTRY	2022	46	8			e14204	10.1111/jfbc.14204	35484881
357	Xiao, JC; Zhang, GY; Mai, JL; He, Q; Chen, WJ; Li, JL; Ma, YH; Pan, ZF; Yang, JZ; Li, SC; Li, M; Chen, BH; Wang, HB	Bioinformatics analysis combined with experimental validation to explore the mechanism of XianLing GuBao capsule against osteoarthritis	JOURNAL OF ETHNOPHARMACOLOGY	2022	294				115292	10.1016/j.jep.2022.115292	35447200
358	Wu, GY; Xue, PF; Jin, HRC; Zhang, M; Gui, C; Bao, GF; Xu, GH; Jiang, JW; Zhang, JL; Cui, SY; Cui, ZM; Sun, YY	Upregulation of P2Y12 inhibits chondrocyte apoptosis in lumbar osteoarthritis through the PI3K/AKT signaling pathway	MOLECULAR BIOLOGY REPORTS	2022	49	7	6459	6466		10.1007/s11033-022-07467-1	35581507
359	Cai, Y; Wang, ZC; Liao, BK; Sun, ZX; Zhu, PF	Anti-inflammatory and Chondroprotective Effects of Platelet-derived Growth Factor-BB on Osteoarthritis Rat Models	JOURNALS OF GERONTOLOGY SERIES A-BIOLOGICAL SCIENCES AND MEDICAL SCIENCES	2023	78	1	51	59		10.1093/gerona/glac118	35640164
360	Chen, GY; Liu, XY; Luo, J; Yu, XB; Liu, Y; Tao, QW	Integrating Network Pharmacology and Experimental Validation to Explore the Key Mechanism of Gubitong Recipe in the Treatment of Osteoarthritis	COMPUTATIONAL AND MATHEMATICAL METHODS IN MEDICINE	2022	2022				7858925	10.1155/2022/7858925	35720033
361	Yu, Y; Chen, H; Zhang, JT; Ma, TW; Lv, LY; Jia, LA; Ruan, HR; Gao, L	Oleanolic acid targets the regulation of PI3K/AKT/mTOR pathway and activates autophagy in chondrocytes to improve osteoarthritis in rats	JOURNAL OF FUNCTIONAL FOODS	2022	94				105144	10.1016/j.jff.2022.105144
362	Guo, X; Pan, XY; Wu, JH; Li, YZ; Nie, N	Calycosin prevents IL-1 beta-induced articular chondrocyte damage in osteoarthritis through regulating the PI3K/AKT/FoxO1 pathway	IN VITRO CELLULAR & DEVELOPMENTAL BIOLOGY-ANIMAL	2022	58	6	491	502		10.1007/s11626-022-00694-7	35705795
363	Ghasemian, M; Rajabibazl, M; Sahebi, U; Sadeghi, S; Maleki, R; Hashemnia, V; Mirfakhraie, R	Long non-coding RNA MIR4435-2HG: a key molecule in progression of cancer and non-cancerous disorders	CANCER CELL INTERNATIONAL	2022	22	1			215	10.1186/s12935-022-02633-8	35715800
364	Pan, XK; Shan, HJ; Bai, JY; Gao, T; Chen, B; Shen, ZH; Zhou, HB; Lu, HG; Sheng, L; Zhou, XZ	Four-octyl itaconate improves osteoarthritis by enhancing autophagy in chondrocytes via PI3K/AKT/mTOR signalling pathway inhibition	COMMUNICATIONS BIOLOGY	2022	5	1			641	10.1038/s42003-022-03592-6	35768581
365	Zeng, CY; Wang, XF; Hua, FZ	HIF-1 alpha in Osteoarthritis: From Pathogenesis to Therapeutic Implications	FRONTIERS IN PHARMACOLOGY	2022	13				927126	10.3389/fphar.2022.927126	35865944
366	Yang, Y; Huang, JJ; Zhu, GS; Hu, W	Hyperoside attenuates osteoarthritis progression by targeting PI3K/Akt/ NF-?B signaling pathway: In vitro and in vivo studies	JOURNAL OF FUNCTIONAL FOODS	2022	95				105169	10.1016/j.jff.2022.105169
367	Jiang, HY; Zhang, YB; Hu, GL; Shang, XB; Ming, JH; Deng, M; Li, YM; Ma, YG; Liu, SQ; Zhou, Y	Innate/Inflammatory Bioregulation of Surfactant Protein D Alleviates Rat Osteoarthritis by Inhibiting Toll-Like Receptor 4 Signaling	FRONTIERS IN IMMUNOLOGY	2022	13				913901	10.3389/fimmu.2022.913901	35865531
368	Teng, Y; Jin, ZY; Ren, WZ; Lu, MH; Hou, MZ; Zhou, Q; Wang, WH; Yang, HL; Zou, J	Theaflavin-3,3' -Digallate Protects Cartilage from Degradation by Modulating Inflammation and Antioxidant Pathways	OXIDATIVE MEDICINE AND CELLULAR LONGEVITY	2022	2022				3047425	10.1155/2022/3047425	35847580
369	Sun, ZY; Liu, QQ; Lv, ZY; Li, JW; Xu, XQ; Sun, H; Wang, MC; Sun, KY; Shi, TS; Liu, ZZ; Tan, GH; Yan, WQ; Wu, R; Yang, YX; Ikegawa, S; Jiang, Q; Sun, Y; Shi, DQ	Targeting macrophagic SHP2 for ameliorating osteoarthritis via TLR signaling	ACTA PHARMACEUTICA SINICA B	2022	12	7	3073	3084		10.1016/j.apsb.2022.02.010	35865095
370	Lu, X; Lv, CT; Zhao, YC; Wang, YF; Li, Y; Ji, CY; Wang, ZH; Ye, W; Yu, SZ; Bai, JL; Cai, WH	TSG-6 released from adipose stem cells-derived small extracellular vesicle protects against spinal cord ischemia reperfusion injury by inhibiting endoplasmic reticulum stress	STEM CELL RESEARCH & THERAPY	2022	13	1			291	10.1186/s13287-022-02963-4	35831906
371	Cheng, Q; Chen, M; Liu, MD; Chen, X; Zhu, LJ; Xu, JY; Xue, J; Wu, HX; Du, Y	Semaphorin 5A suppresses ferroptosis through activation of PI3K-AKT-mTOR signaling in rheumatoid arthritis	CELL DEATH & DISEASE	2022	13	7			608	10.1038/s41419-022-05065-4	35835748
372	Shao, YM; He, J; Zhang, XN; Xie, PP; Lian, HK; Zhang, M	Mechanism of Astragali Radix for the treatment of osteoarthritis: A study based on network pharmacology and molecular docking	MEDICINE	2022	101	28			e29885	10.1097/MD.0000000000029885	35839041
373	Zhang, YX; Dai, JH; Yan, LQ; Lin, Q; Miao, HX; Wang, XK; Wang, JC; Sun, Y	DL-3-N-Butylphthalide Promotes Cartilage Extracellular Matrix Synthesis and Inhibits Osteoarthritis Development by Regulating FoxO3a	OXIDATIVE MEDICINE AND CELLULAR LONGEVITY	2022	2022				9468040	10.1155/2022/9468040	35910845
374	Wang, Z; Efferth, T; Hua, X; Zhang, XA	Medicinal plants and their secondary metabolites in alleviating knee osteoarthritis: A systematic review	PHYTOMEDICINE	2022	105				154347	10.1016/j.phymed.2022.154347	35914361
